# Supplementary material for: Defense mechanisms promoting tolerance to aggressive Phytophthora species in hybrid poplar
Source: Front Plant Sci. 2022 Oct 13;13:1018272. doi: 10.3389/fpls.2022.1018272 (PMC9621118; doi:10.3389/fpls.2022.1018272)
Supplement: Supplementary file 1 [file DataSheet_1.xlsx]

## Sheet: Table S1
Supplementary Table S1. Phytophthora response proteins in wood microcores. Supplementary table to Figure 2-3.
									ANOVA TUKEY HSD			OPLS
Accession	AGI	Name	Map anotation	EC	Protein family	Mock-inoculated	P. plurivora	P. cactorum	mock	P. plurivora	P. cactorum	p(corr)[1]	VIP	Matching expected accumulation pattern [✓]
Potra000008g00040.2	AT1G31070	UDP-N-acetylglucosamine diphosphorylase 1, EC 2.7.7.23 (N-acetylglucosamine-1-phosphate uridylyltransferase 1) (UDP-N-acetylgalactosamine diphosphorylase 1, EC 2.7.7.83)	GlcNAc1pUT1	2.7.7.23; 2.7.7.83	UDPGP type 1 family	307029779±55994196	137893049±26334747	176100386±42514142	b	a	a	-0.232346	0.775972
Potra000013g00066.1	AT5G63400	Adenylate kinase 4, AK 4, EC 2.7.4.3 (ATP-AMP transphosphorylase 4) (ATP:AMP phosphotransferase) (Adenylate monophosphate kinase 4, AMK4)	ADK1	2.7.4.3	Adenylate kinase family	251160696±54070682	152847546±59583732	255782652±55411606	b	a	b	0.314953	1.09953
Potra000016g00090.1	AT1G67980	Putative caffeoyl-CoA O-methyltransferase At1g67980, EC 2.1.1.104 (Trans-caffeoyl-CoA 3-O-methyltransferase, CCoAMT, CCoAOMT)	CCOAMT	2.1.1.104	Class I-like SAM-binding methyltransferase superfamily, Cation-dependent O-methyltransferase family, CCoAMT subfamily	125948946±48253229	81369494±28721164	62167652±23114816	b	ab	a	-0.289997	0.893393
Potra000026g00128.2	AT3G61220	(+)-neomenthol dehydrogenase, EC 1.1.1.-, EC 1.1.1.208 (Menthone:neomenthol reductase) (Short-chain dehydrogenase/reductase 1, AtSDR1)	SDR1	1.1.1.-; 1.1.1.208	Short-chain dehydrogenases/reductases (SDR) family	627413724±141474074	861207892±215162115	1016351260±142685814	a	b	b	-0.181059	1.34257
Potra000071g00257.1	AT1G09130	ATP-dependent Clp protease proteolytic subunit-related protein 3, chloroplastic, ClpR3 (nClpP8)	CLPR3		Peptidase S14 family	110766418±50356683	117644236±36628755	182393283±46825708	a	ab	b	-0.0597472	0.919525
Potra000076g00273.1	AT1G05260	Peroxidase 3, Atperox P3, EC 1.11.1.7 (ATPRC) (RCI3A) (Rare cold-inducible protein)	RCI3	1.11.1.7	Peroxidase family, Classical plant (class III) peroxidase subfamily	278427733±107638571	550388822±117994245	346778308±61573785	a	b	a	0.635139	1.13876	✓
Potra000093g00314.1	AT2G17130	Isocitrate dehydrogenase [NAD] regulatory subunit 2, mitochondrial (IDH-II) (Isocitric dehydrogenase 2) (NAD(+)-specific ICDH 2)	IDH2	1.1.1.42	Isocitrate and isopropylmalate dehydrogenases family	45579092±15228132	78169521±7307167	60420443±21731268	a	b	a	0.319433	0.981819
Potra000149g00523.1	AT5G10920	Argininosuccinate lyase, chloroplastic, EC 4.3.2.1 (Arginosuccinase)	argH	4.3.2.1	Lyase 1 family, Argininosuccinate lyase subfamily	59880669±19500035	38501212±11703874	46279666±15686358	b	a	ab	-0.395815	0.999704
Potra000162g00594.1	AT5G27670	Probable histone H2A.5 (HTA7)	HTA7		Histone H2A family	34129405±8777147	21083787±5778864	43982053±8663280	b	a	b	-0.318288	1.38681
Potra000166g00617.1	AT1G31812	Acyl-CoA-binding domain-containing protein 6, Acyl-CoA binding protein 6 (Acyl-CoA-binding protein, ACBP)	ACBP6		ACBP family	14988841±7237870	30974903±5639356	30176512±6644126	a	b	b	0.370693	1.30123
Potra000174g00653.1	AT5G03660	RAB6-interacting golgin			GORAB family	783991269±92538726	495605461±107462058	633072753±76518795	c	a	b	-0.790345	1.59248	✓
Potra000177g00678.1	AT4G02340	AT4g02340 protein (AT4g02340/T14P8_15) (Alpha/beta-Hydrolases superfamily protein) (T14P8.15)				NA	13822675±2542807	9885686±1256983	a	b	b	0.307786	1.07554
Potra000178g00687.1	AT3G12580	Heat shock 70 kDa protein 4 (Heat shock cognate 70 kDa protein 4) (Heat shock cognate protein 70-4, AtHsc70-4) (Heat shock protein 70-4, AtHsp70-4)	HSP70		Heat shock protein 70 (TC 1.A.33) family, DnaK subfamily	901971163±353070886	1707306906±475890666	806251700±343155719	a	b	a	0.507026	1.08334	✓
Potra000192g00796.1	AT5G17770	NADH--cytochrome b5 reductase 1, EC 1.6.2.2	CBR	1.6.2.2	Flavoprotein pyridine nucleotide cytochrome reductase family	178716008±26804919	97811670±29731565	112371203±34045447	b	a	a	-0.0342798	0.749639
Potra000193g00819.1	AT1G10200	LIM domain-containing protein WLIM1 (Widely-expressed LIM protein 1, AtWLIM1)	WLIM1			346242006±89701870	199136658±38122492	265004840±45268028	b	a	ab	-0.335721	1.08839
Potra000250g00982.1	AT1G60710	Probable aldo-keto reductase 4, EC 1.1.1.-	ATB2	1.1.1.-	Aldo/keto reductase family	523305144±126641066	1028857945±225848167	664589941±84310353	a	b	a	0.366248	1.10496
Potra000282g01043.1	AT1G65930	Cytosolic isocitrate dehydrogenase [NADP], EC 1.1.1.42	cICDH	1.1.1.42	Isocitrate and isopropylmalate dehydrogenases family	2950274060±613636604	4239581103±730577934	4575773592±1521062613	a	b	b	0.347395	0.982413
Potra000288g01055.1	AT2G39840	Serine/threonine-protein phosphatase PP1 isozyme 4, EC 3.1.3.16 (Type one protein phosphatase 4)	TOPP4	3.1.3.16	PPP phosphatase family, PP-1 subfamily	NA	26556932±4999781	73121374±51573688	a	b	b	0.0257133	0.592259
Potra000292g01065.1	AT1G09850	Uncharacterized protein	XBCP3		Peptidase C1 family	248164925±31607593	132924317±95969258	136223813±81066921	b	a	a	-0.667035	1.26707	✓
Potra000300g01091.1	AT5G22780	AP-2 complex subunit alpha-2 (Adaptor protein complex AP-2 subunit alpha-2) (Adaptor-related protein complex 2 subunit alpha-2) (Alpha-adaptin 2) (Clathrin assembly protein complex 2 alpha-C large chain, At-aC-Ad, At-alphaC-Ad)	AP2A		Adaptor complexes large subunit family	228153619±48884458	570125507±156859906	327376396±199907478	a	b	a	-0.00505977	0.974842
Potra000302g01093.4	AT3G19820	Delta(24)-sterol reductase, EC 1.3.1.72 (Cell elongation protein DIMINUTO) (Cell elongation protein Dwarf1) (Protein CABBAGE1) (Protein ENHANCED VERY-LOW-FLUENCE RESPONSE 1)	DWF1	1.3.1.72	DIMINUTO family	283482972±80114645	175769486±73040053	254888594±81823553	b	a	b	-0.523071	1.09597	✓
Potra000346g01221.1	AT3G12260	NADH dehydrogenase [ubiquinone] 1 alpha subcomplex subunit 6	NDUFA6		Complex I LYR family	27212232±11981785	37519795±9910234	42642841±11753367	a	ab	b	0.680308	1.33764	✓
Potra000346g01222.1	AT2G38730	Peptidyl-prolyl cis-trans isomerase CYP22, PPIase CYP22, EC 5.2.1.8 (Cyclophilin of 22 kDa) (Cyclophilin-22)	PPIH	5.2.1.8	Cyclophilin-type PPIase family	12295550±2604559	7770234±911932	11328030±1658741	b	a	b	-0.598818	1.20373	✓
Potra000349g01266.1	AT3G45300	Isovaleryl-CoA dehydrogenase, mitochondrial, IVD, EC 1.3.8.4	IVD	1.3.8.4	Acyl-CoA dehydrogenase family	127770160±13707625	82887111±25294249	104157910±14402961	b	a	b	0.0483625	0.744809
Potra000354g01357.1	AT1G03030	p-loop containing nucleoside triphosphate hydrolases superfamily protein				211156750±58291239	347920044±34115677	294942258±24563996	a	b	b	0.0662428	0.717633
Potra000358g01440.1	AT2G29500	17.6 kDa class I heat shock protein 2 (17.6 kDa heat shock protein 2, AtHsp17.6B)	HSP20		Small heat shock protein (HSP20) family	970764095±215075555	1682671635±170201702	1000723964±254287739	a	b	a	0.464105	1.27898
Potra000358g01441.1	AT5G22580	Stress-response A/B barrel domain-containing protein At5g22580 (Uncharacterized protein At5g22580)	Y5258			800489853±57999318	496495443±152463478	644880226±168342442	c	a	b	-0.00124896	0.964603
Potra000365g01475.1	AT1G11910	Aspartic proteinase A1, EC 3.4.23.-	APA1	3.4.23.-	Peptidase A1 family	2213087815±369421043	1083236705±479151625	1639780524±385074000	c	a	b	-0.593882	1.1524	✓
Potra000370g01535.1	AT3G21510	Histidine-containing phosphotransfer protein 1	AHP1			27039811±10470373	13496036±10607423	38029360±10010977	b	a	b	0.0865664	0.593941
Potra000370g01546.1	AT3G26380	Alpha-galactosidase, EC 3.2.1.22 (Melibiase)		3.2.1.22	Glycosyl hydrolase 27 family	153098088±15530322	76665400±15008967	129328574±6857563	b	a	b	-0.521268	1.12567	✓
Potra000372g01572.1	AT3G63190	Ribosome-recycling factor, chloroplastic, RRF (CpFrr) (RRFHCP) (Ribosome-releasing factor, chloroplastic)	RRF		RRF family	112534981±37438222	244940217±35511287	170209747±58730677	a	b	a	0.0543496	0.762185
Potra000397g01857.1	AT5G24510	60S acidic ribosomal protein family (60s acidic ribosomal protein P1) (Putative 60S acidic ribosomal protein P1)	RP-LP1		Eukaryotic ribosomal protein P1/P2 family	139854949±75245393	205670734±51542410	242050909±63615502	a	ab	b	0.650287	1.33841	✓
Potra000402g01895.2	AT3G14130	Peroxisomal (S)-2-hydroxyacid oxidase GLO4, EC 1.1.3.15 (Glycolate oxidase 4, AtGLO4, GOX 4) (lHAOX1)	HAOX1	1.1.3.15	FMN-dependent alpha-hydroxy acid dehydrogenase family	11284345±1044658	29687398±7662361	28725085±10507655	a	b	b	0.219145	1.06326
Potra000406g35666.1	AT5G19150	ATP-dependent (S)-NAD(P)H-hydrate dehydratase, EC 4.2.1.93 (ATP-dependent NAD(P)HX dehydratase)	CARKD	4.2.1.93	NnrD/CARKD family	51016869±18143722	101126649±31851320	54079041±24021870	a	b	a	-0.0932863	0.598128
Potra000418g02142.2	AT2G20580	26S proteasome non-ATPase regulatory subunit 2 homolog A (26S proteasome regulatory subunit RPN1a, AtRPN1a) (26S proteasome regulatory subunit S2 homolog A)	RPN1A		Proteasome subunit S2 family	824325501±275950255	2084470668±620561326	1463270039±603565893	a	c	b	0.542865	1.38494	✓
Potra000422g02192.1	AT3G10050	Threonine dehydratase biosynthetic, chloroplastic, EC 4.3.1.19 (Threonine deaminase, TD)	OMR1	4.3.1.19	Serine/threonine dehydratase family	88856444±19843231	168791637±93560157	131197071±51014874	a	b	ab	0.167575	0.950429
Potra000423g02206.1	AT5G08030	Glycerophosphodiester phosphodiesterase GDPD6, EC 3.1.4.46 (Glycerophosphodiester phosphodiesterase 6, ATGDPD6)	GDPD6	3.1.4.46	Glycerophosphoryl diester phosphodiesterase family	27101429189±8651906628	39905823728±14098794899	24942864265±7850953528	a	b	a	0.215372	0.902995
Potra000443g02454.1	AT1G75280	Isoflavone reductase homolog P3, EC 1.3.1.-	PCBER1	1.3.1.-	NmrA-type oxidoreductase family, Isoflavone reductase subfamily	7025517969±1200331548	4176836016±1147130207	6051224939±767181274	b	a	b	-0.484858	1.22209
Potra000443g02455.1	AT1G19530	DNA polymerase epsilon catalytic subunit A (Uncharacterized protein At1g19530)				108129329±14254385	41097860±20391023	59592730±26892946	b	a	a	-0.911844	1.55387	✓
Potra000446g02491.2	AT2G26730	Probable inactive receptor kinase At2g26730	Y2267		Protein kinase superfamily, Ser/Thr protein kinase family	146681276±49196230	81903292±49020944	85881248±23289834	b	a	a	-0.0801985	0.518582
Potra000448g02513.1	AT5G19740	Probable glutamate carboxypeptidase LAMP1, EC 3.4.17.21 (Protein LIKE AMP1)	NAALAD	3.4.17.21	Peptidase M28 family, M28B subfamily	46184318±29035278	90682520±34877823	59649912±23328072	a	b	a	0.710747	1.23844	✓
Potra000453g02574.3	AT1G34430	Dihydrolipoyllysine-residue acetyltransferase component 5 of pyruvate dehydrogenase complex, chloroplastic, EC 2.3.1.12 (Dihydrolipoamide S-acetyltransferase component 5 of pyruvate dehydrogenase complex) (Protein EMBRYO DEFECTIVE 3003) (Pyruvate dehydrogenase complex component E2 5, PDC-E2 5, PDCE2 5)	EMB3003	2.3.1.12	2-oxoacid dehydrogenase family	120200220±19782375	207908736±78683619	203780691±64528588	a	b	b	0.22754	0.668393
Potra000458g02642.1	AT3G27200	At3g27200 (Blue copper protein, putative) (Cupredoxin superfamily protein)				22926617±5490746	10737736±6986855	17867336±4568320	b	a	b	-0.723716	1.39877	✓
Potra000460g02666.1	AT2G33150	3-ketoacyl-CoA thiolase 2, peroxisomal, EC 2.3.1.16 (Acetyl-CoA acyltransferase 2) (Beta-ketothiolase 2) (Peroxisomal 3-oxoacyl-CoA thiolase 2) (Peroxisome defective protein 1)	PKT3	2.3.1.16	Thiolase-like superfamily, Thiolase family	177127787±44217545	198473401±71925598	288833668±123785316	a	ab	b	-0.0958233	0.855121
Potra000460g02679.1	AT4G11120	Elongation factor Ts, mitochondrial, EF-Ts, EF-TsMt	EFTS		EF-Ts family	38954326±31628146	97305513±8345892	93372671±26612413	a	b	b	0.738044	1.34816	✓
Potra000463g02695.1	AT2G05070	Chlorophyll a-b binding protein 2.2, chloroplastic (Photosystem II light harvesting complex gene 2.2) (Protein LIGHT-HARVESTING CHLOROPHYLL B-BINDING 2.2)	LHCB2.2		Light-harvesting chlorophyll a/b-binding (LHC) protein family	591955286±363286652	257469594±106438638	332880078±276334801	b	a	b	-0.161747	0.975894
Potra000464g02745.1	AT2G39770	Mannose-1-phosphate guanylyltransferase 1, EC 2.7.7.13 (GDP-mannose pyrophosphorylase 1) (Protein CYTOKINESIS DEFECTIVE 1) (Protein EMBRYO DEFECTIVE 101) (Protein HYPERSENSITIVE TO AMMONIUM ION 1) (Protein SENSITIVE TO OZONE 1) (Protein VITAMIN C DEFECTIVE 1)	CYT1	2.7.7.13	Transferase hexapeptide repeat family	66204823±13487461	108590418±60868039	143692746±50220543	a	ab	b	-0.23715	0.801009
Potra000464g02746.1	AT3G11400	Eukaryotic translation initiation factor 3 subunit G, eIF3g (Eukaryotic translation initiation factor 3 RNA-binding subunit, eIF-3 RNA-binding subunit) (Eukaryotic translation initiation factor 3 subunit 4)	EIF3G1		EIF-3 subunit G family	287603821±51642447	198204399±16484771	176976064±36339044	b	a	a	0.0743011	0.803617
Potra000466g02778.3	AT1G05260	Peroxidase 3, Atperox P3, EC 1.11.1.7 (ATPRC) (RCI3A) (Rare cold-inducible protein)	RCI3	1.11.1.7	Peroxidase family, Classical plant (class III) peroxidase subfamily	1829061664±173636100	739439403±360273172	1229095694±386508384	c	a	b	-0.388263	1.07381
Potra000468g02794.1	AT4G39150	AT4g39150/T22F8_50 (DNAJ heat shock N-terminal domain-containing protein) (DnaJ-like protein)				161098717±33191029	79315424±11968836	110641634±23158585	b	a	a	-0.0419911	0.863321
Potra000472g02849.1	AT2G34430	Chlorophyll a-b binding protein, chloroplastic	LHB1B1		Light-harvesting chlorophyll a/b-binding (LHC) protein family	984432994±644064229	453050610±311733059	557642559±469951295	b	a	ab	-0.0501969	0.985952
Potra000483g02978.8	AT1G18070	Eukaryotic peptide chain release factor GTP-binding subunit (ERF-3) (ERF2) (Polypeptide release factor 3) (Translation release factor 3)	ERF3		TRAFAC class translation factor GTPase superfamily, Classic translation factor GTPase family, EF-Tu/EF-1A subfamily	157817649±86506244	329558441±63763367	281629705±85233165	a	b	b	0.274845	0.903573
Potra000486g03004.2	AT1G60780	AP-1 complex subunit mu-2 (Adaptor protein complex AP-1 subunit mu-2) (Adaptor protein-1 mu-adaptin 2) (Adaptor-related protein complex 1 subunit mu-2) (At-muB2-Ad) (Clathrin assembly protein complex 1 mu-2 medium chain) (Mu1-adaptin 2) (Protein HAPLESS 13)	HAP13		Adaptor complexes medium subunit family	35058338±12931833	12991931±6392056	29216849±10981325	b	a	b	-0.691156	1.49302	✓
Potra000493g03143.1	AT2G28680	Uncharacterized protein	Cupin		11S seed storage protein (globulins) family	776255724±290877367	528981423±56351911	622870312±159359065	b	a	b	-0.261528	0.63065
Potra000499g03195.1	AT4G01850	S-adenosylmethionine synthase 2, AdoMet synthase 2, EC 2.5.1.6 (Methionine adenosyltransferase 2, MAT 2)	SAM-2	2.5.1.6	AdoMet synthase family	1001276601±142399795	456582993±162395085	705789540±261974888	c	a	b	-0.255247	0.880748
Potra000506g03297.1	AT1G12310	Probable calcium-binding protein CML13 (Calmodulin-like protein 13)	CML			671779644±95737536	423953879±116337854	609388503±113693799	b	a	b	-0.621262	1.34559	✓
Potra000510g03360.1	AT5G64130	hypothetical protein			Endosulfine family	43480527±22183985	99539025±31085215	81960285±28691283	a	b	b	0.0605025	0.809638
Potra000520g03502.2	AT1G68300	hypothetical protein				18740563±4858574	54533304±28970096	26481683±13654531	a	b	a	0.422106	1.01633
Potra000520g03504.2	AT1G68300	hypothetical protein				70131174±12543727	128550286±31837882	100141973±26973437	a	c	b	0.642511	1.25814	✓
Potra000521g03521.1	AT5G61510	GroES-like zinc-binding alcohol dehydrogenase family protein	qor			88620410±18677103	132993446±21977153	111123313±12750380	a	b	a	0.255679	1.05398
Potra000527g03636.2	AT1G11840	Lactoylglutathione lyase GLX1, EC 4.4.1.5 (Glyoxalase I, AtGLX1, GlyI)	GLX1	4.4.1.5	Glyoxalase I family	436640592±39531373	658856287±170324859	554737660±184592401	a	b	a	0.655981	1.27736	✓
Potra000527g03650.4	AT1G11910	Aspartic proteinase A1, EC 3.4.23.-	APA1	3.4.23.-	Peptidase A1 family	123511433±35685114	52421298±57190310	72274439±35730935	b	a	a	-0.762174	1.3888	✓
Potra000545g03872.1	AT5G35620	Eukaryotic translation initiation factor isoform 4E, eIF(iso)4E (Protein LOSS OF SUSCEPTIBILITY TO POTYVIRUS 1) (eIF-(iso)4F 25 kDa subunit) (eIF-(iso)4F p28 subunit) (eIF4Eiso protein) (mRNA cap-binding protein)	LSP1		Eukaryotic initiation factor 4E family	36321722±5537878	16925802±5331069	28403199±5763429	b	a	b	0.371175	0.988458
Potra000548g03917.1	AT5G23490	Uncharacterized protein				57482171±15482091	34652384±2858555	26063476±3337260	b	a	a	-0.382504	0.840826
Potra000562g04081.1	AT1G48100	Polygalacturonase At1g48100, PG, EC 3.2.1.15 (Pectinase At1g48100)		3.2.1.15	Glycosyl hydrolase 28 family	25122389±13236488	81419772±8008456	35469855±21409157	a	b	a	0.789178	1.37858	✓
Potra000569g04200.1	AT3G61260	Uncharacterized protein At3g61260	Y3126		Remorin family	1367090953±207615244	956290480±186407215	887425735±202120769	b	a	a	-0.0200511	0.683
Potra000572g04244.1	AT4G38400	Expansin-like A2, At-EXPL2, AtEXLA2, AtEXPL2 (Ath-ExpBeta-2.2)	EXLA2		Expansin family, Expansin-like A subfamily	307482392±40049704	166288773±37122585	202557318±48619268	b	a	a	-0.032899	0.749355
Potra000573g04256.1	AT4G27270	Probable NAD(P)H dehydrogenase (quinone) FQR1-like 1, EC 1.6.5.2	wrbA	1.6.5.2	WrbA family	64098128±15301429	41787829±12149854	64363385±21398840	b	a	b	-0.0194187	1.28949
Potra000586g04399.1	AT1G29880	Glycine--tRNA ligase, mitochondrial 1, EC 6.1.1.14 (Diadenosine tetraphosphate synthetase, Ap4A synthetase, EC 2.7.7.-) (Glycyl-tRNA synthetase 1, GlyRS-1)	GARS	2.7.7.-; 6.1.1.14	Class-II aminoacyl-tRNA synthetase family	709189110±115173960	1087679626±350103804	844573830±292772191	a	b	a	0.244031	0.944835
Potra000591g04470.1	AT2G45200	Golgi SNAP receptor complex member 1-2 (Golgi SNARE 12 protein, AtGOS12)	GOS12		GOSR1 family	24290727±17236105	6427317±1854954	10891248±7623285	b	a	b	0.0442017	0.508645
Potra000595g04514.1	AT1G32060	Phosphoribulokinase, chloroplastic, PRK, PRKase, EC 2.7.1.19 (Phosphopentokinase)	PRK	2.7.1.19	Phosphoribulokinase family	310539376±189198889	634631755±147652557	480826385±105514613	a	b	a	0.645254	1.22042	✓
Potra000604g04590.1	AT5G43960	Nuclear transport factor 2 (NTF2) family protein with RNA binding (RRM-RBD-RNP motifs) domain-containing protein				118512512±62613549	112700441±49707543	167428134±32972782	a	a	b	-0.467958	1.19326
Potra000605g04594.1	AT3G04720	Hevein-like preproprotein [Cleaved into: CB-HEL; CD-HEL, EC 3.1.-.- (RNase) ]	HEL	3.1.-.-		12027508±4594192	32693733±17820176	20215636±11865479	a	b	ab	-0.622989	1.39174	X
Potra000606g04612.3	AT4G39080	V-type proton ATPase subunit a3, V-ATPase subunit a3 (V-type proton ATPase 95 kDa subunit a isoform 3, V-ATPase 95 kDa isoform a3) (Vacuolar H(+)-ATPase subunit a isoform 3) (Vacuolar proton pump subunit a3) (Vacuolar proton translocating ATPase 95 kDa subunit a isoform 3)	VHA-A3		V-ATPase 116 kDa subunit family	405859237±57845096	248223713±55482834	381058308±81053888	b	a	b	-0.408953	1.02345
Potra000624g04745.3	AT2G01490	Phytanoyl-CoA dioxygenase, EC 1.14.11.18 (Phytanoyl-CoA 2-hydroxylase)	PAHX	1.14.11.18	PhyH family	31951231±10401888	21094004±8137074	45628403±7579529	a	a	b	0.214145	1.07384
Potra000644g04927.2	AT1G79930	Heat shock 70 kDa protein 14 (Heat shock protein 70-14, AtHsp70-14) (Heat shock protein 91)	HSP70-14		Heat shock protein 70 (TC 1.A.33) family, HSP110/SSE subfamily	2168659533±674692582	3157261591±411897628	2498681519±541697113	a	b	a	0.311846	0.916311
Potra000664g05126.1	AT1G53540	17.6 kDa class I heat shock protein 3 (17.6 kDa heat shock protein 3, AtHsp17.6C)	HSP20		Small heat shock protein (HSP20) family	127430297±33800357	264692833±46918988	121625174±34611361	a	b	a	0.777085	1.41062	✓
Potra000670g05196.1	AT2G05990	Enoyl-[acyl-carrier-protein] reductase [NADH], chloroplastic, ENR, EC 1.3.1.9 (NADH-dependent enoyl-ACP reductase 1) (Protein MOSAIC DEATH 1)	MOD1	1.3.1.9	Short-chain dehydrogenases/reductases (SDR) family, FabI subfamily	61138189±5412006	28886530±9026639	59946654±10108217	b	a	b	-0.1319	0.820812
Potra000673g05214.1	AT1G15000	Serine carboxypeptidase-like 50, EC 3.4.16.-	scpl50	3.4.16.-	Peptidase S10 family	93012417±12832104	178668093±50788525	136721561±38725776	a	b	a	0.596652	1.11748	✓
Potra000673g05217.1	AT1G30110	Nudix hydrolase 25, AtNUDT25, AtNUDX25, EC 3.6.1.17 (Bis(5'-nucleosyl)-tetraphosphatase (asymmetrical))	NUDX25	3.6.1.17	Nudix hydrolase family	40437848±9955059	17389373±8622886	21745075±22135307	b	a	b	-0.01165	0.372001
Potra000682g05280.2	AT2G18660	EG45-like domain containing protein 2 (Plant natriuretic peptide A, AtEXPR3, AtPNP-A, Ath-ExpGamma-1.2)	PNP-A			118124290±21648443	212062471±62940168	173912761±71223201	a	b	a	0.238154	0.625159
Potra000691g05364.1	AT5G53560	Cytochrome b5 isoform E, AtCb5-E (Cytochrome b5 isoform 1) (Cytochrome b5 isoform A, AtCb5-A)	CB5-E		Cytochrome b5 family	72466995±16354461	41788156±25617710	84124082±33834919	b	a	b	-0.198976	0.937855
Potra000698g05432.2	AT1G65930	Cytosolic isocitrate dehydrogenase [NADP], EC 1.1.1.42	cICDH	1.1.1.42	Isocitrate and isopropylmalate dehydrogenases family	351352864±118897753	547370404±81981604	680265890±290610056	a	ab	b	0.384661	0.967943
Potra000699g05446.1	AT5G16390	Biotin carboxyl carrier protein of acetyl-CoA carboxylase 1, chloroplastic, AtBCCP1, BCCP-1	CAC1			63010369±4804696	30664805±23845112	54818337±28813619	b	a	b	-0.226762	0.978761
Potra000709g05542.1	AT5G22580	Stress-response A/B barrel domain-containing protein At5g22580 (Uncharacterized protein At5g22580)	Y5258			2143565135±276605170	1226702973±313506696	1634205481±372166244	c	a	b	-0.058785	0.586239
Potra000713g05584.2	AT2G32810	Beta-galactosidase 9, Lactase 9, EC 3.2.1.23	BGAL9	3.2.1.23	Glycosyl hydrolase 35 family	3425499626±677351657	2157276746±485174923	3172551712±509935556	b	a	b	-0.606968	1.2944	✓
Potra000727g05695.1	AT3G01420	Alpha-dioxygenase 1, Alpha DOX1, EC 1.13.11.92 (Fatty acid dioxygenase AlphaDOX1) (Pathogen-induced oxygenase) (Plant alpha dioxygenase 1)	DOX1	1.13.11.92	Peroxidase family	259883809±146279547	879904452±265413182	728694058±260739888	a	b	b	0.469583	1.05805
Potra000729g05735.1	AT5G67360	Subtilisin-like protease SBT1.7, EC 3.4.21.- (Cucumisin-like serine protease) (Subtilase subfamily 1 member 7, AtSBT1.7) (Subtilisin-like serine protease 1, At-SLP1)	ARA12	3.4.21.-	Peptidase S8 family	937459955±139327955	597296678±224723087	1068490437±225568406	b	a	b	0.289914	0.857371
Potra000738g05818.1	AT5G14040	Mitochondrial phosphate carrier protein 3, mitochondrial (Mitochondrial phosphate transporter 3, MPT3) (Phosphate transporter 3;1)	PHT31		Mitochondrial carrier (TC 2.A.29) family	1028928977±892565787	1180832367±476276550	1732771544±245817897	a	ab	b	0.0929645	0.782327
Potra000743g05864.1	AT5G03610	GDSL esterase/lipase At5g03610, EC 3.1.1.- (Extracellular lipase At5g03610)	GDL71	3.1.1.-	'GDSL' lipolytic enzyme family	201122503±40375584	111662691±62038136	193622724±54239042	b	a	b	-0.639069	1.1668	✓
Potra000767g06058.1	AT2G24270	NADP-dependent glyceraldehyde-3-phosphate dehydrogenase, EC 1.2.1.9 (Aldehyde dehydrogenase family 11 member A3) (Glyceraldehyde-3-phosphate dehydrogenase [NADP(+)]) (Non-phosphorylating glyceraldehyde 3-phosphate dehydrogenase) (Triosephosphate dehydrogenase)	ALDH11A3	1.2.1.9	Aldehyde dehydrogenase family	23108012±19412662	72055023±16828762	34538265±19910379	a	b	a	-0.368076	0.821496
Potra000768g06070.1	AT3G56310	Alpha-galactosidase 3, AtAGAL3, EC 3.2.1.22 (Alpha-D-galactoside galactohydrolase 3) (Melibiase)	E3.2.1.22B	3.2.1.22	Glycosyl hydrolase 27 family	271411499±50722905	139682384±44168827	251228623±60470147	b	a	b	-0.0945739	1.03972
Potra000783g06171.1	AT3G55260	Beta-hexosaminidase 1, EC 3.2.1.52 (Beta-GlcNAcase 1) (Beta-N-acetylhexosaminidase 1) (Beta-hexosaminidase 2, AtHEX2) (N-acetyl-beta-glucosaminidase 1)	HEXO1	3.2.1.52	Glycosyl hydrolase 20 family	1733016295±143557875	1117009953±263763755	1539271599±447337649	b	a	b	-0.598384	1.22547	✓
Potra000786g06233.1	AT5G27410	Branched-chain-amino-acid aminotransferase-like protein 2	EEF2KMT		Class-IV pyridoxal-phosphate-dependent aminotransferase family	72363109±35779099	147710874±23714870	85785059±11782742	a	b	a	0.530208	0.990254	✓
Potra000792g06273.1	AT3G52600	Beta-fructofuranosidase, insoluble isoenzyme CWINV2, EC 3.2.1.26 (Cell wall beta-fructosidase 2, AtbetaFRUCT2) (Cell wall invertase 2, AtcwINV2) (Sucrose hydrolase 2)	CWINV2	3.2.1.26	Glycosyl hydrolase 32 family	238647745±68398690	408177970±107088606	349560466±103069921	a	b	a	0.414764	0.923097
Potra000799g06338.1	AT1G16350	Inosine-5'-monophosphate dehydrogenase 2, IMP dehydrogenase 2, IMPD 2, IMPDH 2, EC 1.1.1.205	IMPDH	1.1.1.205	IMPDH/GMPR family	13014400±2410479	35499431±13861515	22926995±13808482	a	b	a	0.0404058	0.831178
Potra000808g06417.1	AT3G10410	Serine carboxypeptidase-like 49, EC 3.4.16.-	SCPL49	3.4.16.-	Peptidase S10 family	1162661843±105102266	666482231±253186629	966718196±245636121	b	a	b	-0.753218	1.46417	✓
Potra000830g06661.1	AT5G64140	40S ribosomal protein S28-2	RPS28		Eukaryotic ribosomal protein eS28 family	110903099±34717251	156707333±41486270	162274141±48976893	a	b	b	0.734363	1.29557	✓
Potra000837g06727.1	AT3G47930	L-galactono-1,4-lactone dehydrogenase, mitochondrial, EC 1.3.2.3	GLDH	1.3.2.3		24382294±3610263	66657141±8005710	64614231±30251029	a	b	b	0.31691	0.850134
Potra000841g06782.1	AT1G22520	MICOS complex subunit Mic10-like protein (DUF543)	MINOS1		MICOS complex subunit Mic10 family	2051066±1087290	3743637±654747	2968537±1261294	a	b	ab	-0.344848	1.12067
Potra000847g33419.1	N/A	Bet_v_1 domain-containing protein (Populus alba)				297851528±47143733	196194166±43842147	188381414±46006489	b	a	a	-0.348444	1.54047
Potra000850g06871.1	AT4G02230	60S ribosomal protein L19-3	RP-L19e		Eukaryotic ribosomal protein eL19 family	30172109±15945228	66134346±36043805	54853724±3856573	a	b	b	-0.0293946	0.688496
Potra000855g06922.1	AT1G78060	Probable beta-D-xylosidase 7, AtBXL7, EC 3.2.1.-	BXL7	3.2.1.-	Glycosyl hydrolase 3 family	177447033±59347122	294115405±84877093	325004962±100852526	a	b	b	0.710365	1.32208	✓
Potra000855g06923.1	AT1G78060	Probable beta-D-xylosidase 7, AtBXL7, EC 3.2.1.-	BXL7	3.2.1.-	Glycosyl hydrolase 3 family	365964204±128485191	213068151±48845578	306974882±81757666	b	a	b	-0.408023	0.898484
Potra000864g06982.1	AT4G32870	hypothetical protein			PYR/PYL/RCAR abscisic acid intracellular receptor family	268362429±31659802	136222419±75417409	184408773±33528679	b	a	a	-0.769791	1.39586	✓
Potra000875g07050.1	AT1G17860	Kunitz trypsin inhibitor 5, AtKTI5 (Kunitz trypsin inhibitor 2, AtKTI2)	KTI5		Protease inhibitor I3 (leguminous Kunitz-type inhibitor) family	54519277±20741752	28281056±21498445	45972411±12537699	b	a	b	-0.829633	1.54108	✓
Potra000899g07292.1	AT1G14830	Phragmoplastin DRP1C, EC 3.6.5.- (Dynamin-like protein 1C) (Dynamin-like protein 5) (Dynamin-like protein DLP1) (Dynamin-related protein 1C, AtDRP1C)	DL1C	3.6.5.-	TRAFAC class dynamin-like GTPase superfamily, Dynamin/Fzo/YdjA family	96285189±22208807	58599814±24586314	100710755±26414676	b	a	b	-0.220597	1.24463
Potra000905g07347.1	AT4G39860	DUF4057 domain-containing protein				121843151±32824688	101168892±52323969	175045125±69890530	a	a	b	-0.121715	0.805729
Potra000916g07434.2	AT4G23100	Glutamate--cysteine ligase, chloroplastic, EC 6.3.2.2 (Gamma-ECS, GCS) (Gamma-glutamylcysteine synthetase) (Protein ROOT MERISTEMLESS 1, AtGCL) (Protein cadmium-sensitive 2) (Protein phytoalexin-deficient 2)	GSH1	6.3.2.2	Carboxylate-amine ligase family, Glutamate--cysteine ligase type 2 subfamily	75624542±12814569	49811636±10390552	54063573±6762521	b	a	a	0.125298	0.609816
Potra000926g07502.1	AT4G31985	60S ribosomal protein L39-1	RP-L39e		Eukaryotic ribosomal protein eL39 family	4805049±2458312	19842397±9499698	5975452±5548637	a	b	a	0.269497	1.46484
Potra000927g07529.1	AT5G63810	Beta-galactosidase 10, Lactase 10, EC 3.2.1.23	BGAL10	3.2.1.23	Glycosyl hydrolase 35 family	607185493±233892703	300073475±118398075	364541638±161972602	b	a	b	0.108718	0.92448
Potra000931g07591.1	AT4G11010	Nucleoside diphosphate kinase III, chloroplastic/mitochondrial, NDK III, NDP kinase III, NDPK III, EC 2.7.4.6	NDPK3	2.7.4.6	NDK family	23758144±19255159	53799312±17885782	6437780±2831368	a	b	a	0.0334903	0.963045
Potra000945g07741.1	AT2G23810	Tetraspanin-8	TET8		Tetraspanin (TM4SF) family	168060483±43178173	92475487±64584758	119966767±61989310	b	a	b	-0.311521	1.28763
Potra000969g07990.1	AT3G11830	T-complex protein 1 subunit eta, TCP-1-eta (CCT-eta) (Chaperonin CCT7)	CCT7		TCP-1 chaperonin family	186858209±76499370	319476932±95597245	177084744±78921948	a	b	a	0.188416	0.79177
Potra000971g08018.1	AT5G10610	Cytochrome P450, family 81, subfamily K, polypeptide 1 (Cytochrome P450-like protein)	CYP81K1	1.14.14.-	Cytochrome P450 family	63895803±21424994	103958052±24022300	79963993±31906938	a	b	a	0.538886	1.13903	✓
Potra000979g08096.1	AT3G57890	TBCC domain-containing protein 1	TBCCD1		TBCC family	28062552±4104374	39262566±14559287	48573265±6833285	a	ab	b	0.451826	0.951963
Potra000979g08101.1	AT5G06860	Polygalacturonase inhibitor 1 (Polygalacturonase-inhibiting protein 1, PGIP-1)	PGIP1		Polygalacturonase-inhibiting protein family	949764957±151666988	807752450±132026184	541563491±220070447	b	b	a	0.0216926	0.938401
Potra000988g08171.1	AT5G49555	FAD/NAD(P)-binding oxidoreductase family protein				NA	57321741±9754753	37633595±6897494	a	b	b	0.470169	1.01338
Potra000997g08291.1	AT5G59890	Actin-depolymerizing factor 4, ADF-4, AtADF4	ADF4		Actin-binding proteins ADF family	100601257±14649999	63917905±25203197	90199886±25955048	b	a	b	-0.488756	1.17626
Potra000999g08313.2	AT3G05000	Transport protein particle (TRAPP) component (Uncharacterized protein At3g05000) (Uncharacterized protein T9J14.5)	TRAPPC6		TRAPP small subunits family, BET3 subfamily	17221328±7895139	6997174±4714522	18438976±7350106	b	a	b	0.178679	0.863676
Potra001016g08476.1	AT2G02850	Basic blue protein (Plantacyanin)	ARPN			25327337±7089448	10984042±6506483	16039540±7273738	b	a	a	-0.814027	1.40075	✓
Potra001028g08625.1	AT3G62760	Glutathione S-transferase F13, AtGSTF13, EC 2.5.1.18 (GST class-phi member 13)	ATGSTF13	2.5.1.18	GST superfamily, Phi family	220383159±53264374	355447370±90165815	346118699±111959961	a	b	b	0.561046	1.34206	✓
Potra001043g08838.1	AT4G17390	60S ribosomal protein L15-2	RP-L15e		Eukaryotic ribosomal protein eL15 family	186021331±49479871	339371939±164647672	307870077±77169270	a	b	b	0.221153	0.772512
Potra001048g08907.1	AT1G34130	Dolichyl-diphosphooligosaccharide--protein glycosyltransferase subunit STT3B, Oligosaccharyl transferase subunit STT3B, STT3-B, EC 2.4.99.18 (Protein STAUROSPORIN AND TEMPERATURE SENSITIVE 3-LIKE B)	STT3B	2.4.99.18	STT3 family	80334351±39597583	126748765±26310197	110739648±16716030	a	b	a	0.647829	1.13532	✓
Potra001050g08927.1	AT3G50820	Oxygen-evolving enhancer protein 1-2, chloroplastic, OEE1 (33 kDa subunit of oxygen evolving system of photosystem II) (33 kDa thylakoid membrane protein) (Manganese-stabilizing protein 2, MSP-2) (OEC 33 kDa subunit)	PSBO2		PsbO family	558376390±290768210	313848380±74433536	399193669±109181045	b	a	b	-0.112797	1.06583
Potra001053g09008.1	AT5G27450	Mevalonate kinase, MK, EC 2.7.1.36	MK	2.7.1.36	GHMP kinase family, Mevalonate kinase subfamily	475104071±324891029	982187946±248528561	495046636±217114165	a	b	a	0.362051	1.42245
Potra001053g09011.3	AT1G08980	Amidase 1, AtAMI1, EC 3.5.1.4 (Translocon at the outer membrane of chloroplasts 64-I, AtTOC64-I)	AMI1	3.5.1.4	Amidase family	455318041±101538084	688356990±197914935	402137608±131111323	a	b	a	0.266322	0.745638
Potra001058g09077.1	AT3G04780	PITH domain-containing protein At3g04780	PITH1		PITHD1 family	251857794±61450239	147269735±111482234	272983107±37337128	b	a	b	-0.470978	1.07842
Potra001065g09156.1	AT3G53580	Diaminopimelate epimerase, chloroplastic, DAP epimerase, EC 5.1.1.7	dapF	5.1.1.7	Diaminopimelate epimerase family	135534512±71604160	236321781±91237266	196522974±103866751	a	b	ab	0.290135	0.918736
Potra001069g09226.1	AT2G15220	At2g15220/F15A23.4 (Expressed protein) (Plant basic secretory protein (BSP) family protein) (Uncharacterized protein F15A23.4/At2g15220)	NYN			111633689±94212933	42535910±37930093	26037668±7458240	b	a	a	-0.732082	1.43923	✓
Potra001073g09254.1	AT3G10020	Plant/protein	Unknown			47114476±22140402	80694270±29639287	37263301±13931785	a	b	a	0.487052	0.958125
Potra001081g09350.1	AT1G18270	Ketose-bisphosphate aldolase class-II family protein			Four-carbon acid sugar kinase family	421865981±165739536	1126830179±487165166	846521956±238137161	a	b	ab	0.465574	0.904884
Potra001097g09556.2	AT5G43940	Alcohol dehydrogenase class-3, EC 1.1.1.1 (Alcohol dehydrogenase class-III) (Glutathione-dependent formaldehyde dehydrogenase, FALDH, FDH, GSH-FDH, EC 1.1.1.-) (S-(hydroxymethyl)glutathione dehydrogenase, EC 1.1.1.284)	ADH2	1.1.1.-; 1.1.1.1; 1.1.1.284	Zinc-containing alcohol dehydrogenase family, Class-III subfamily	1565453562±530236514	2359687859±399848386	1835074651±319504188	a	b	a	0.348588	1.18956
Potra001098g09576.1	AT4G13930	Serine hydroxymethyltransferase 4, AtSHMT4, EC 2.1.2.1 (Glycine hydroxymethyltransferase 4) (Serine methylase 4)	SHM4	2.1.2.1	SHMT family	766304309±119953395	413053646±190712548	621072076±183637126	b	a	b	-0.48206	1.07288
Potra001100g09587.1	AT3G52570	AT3g52570/F22O6_50 (Alpha/beta-Hydrolases superfamily protein)				71114545±29132920	122926255±42312431	113559123±32836603	a	b	ab	0.207657	0.744137
Potra001101g09606.1	AT5G64350	Peptidyl-prolyl cis-trans isomerase FKBP12, PPIase FKBP12, EC 5.2.1.8 (12 kDa FK506-binding protein, 12 kDa FKBP) (FK506-binding protein 12, AtFKBP12) (FKBP-12) (Immunophilin FKBP12) (Rotamase)	FKBP12	5.2.1.8	FKBP-type PPIase family	217004354±22782475	137234683±31442438	193417323±62036325	b	a	b	-0.781261	1.4088	✓
Potra001109g09716.3	AT5G20890	T-complex protein 1 subunit beta, TCP-1-beta (CCT-beta) (Chaperonin CCT2)	CCT2		TCP-1 chaperonin family	73165976±55017590	140774873±17570570	118645501±59674654	a	b	a	0.333641	1.01489
Potra001110g09737.1	AT5G58220	Uric acid degradation bifunctional protein TTL (Transthyretin-like protein) [Includes: 2-oxo-4-hydroxy-4-carboxy-5-ureidoimidazoline decarboxylase, OHCU decarboxylase, EC 4.1.1.97; 5-hydroxyisourate hydrolase, HIU hydrolase, HIUHase, EC 3.5.2.17 ]	TTL	3.5.2.17; 4.1.1.97	OHCU decarboxylase family; Transthyretin family, 5-hydroxyisourate hydrolase subfamily	72369908±13853304	100239881±4950025	106771257±18432520	a	b	b	0.178184	0.783144
Potra001117g09842.1	AT3G22142	Bifunctional inhibitor/lipid-transfer protein/seed storage 2S albumin superfamily protein			Plant LTP family, PEARLI1 subfamily	231421481±33671852	180257700±83004536	145269757±45130567	b	ab	a	0.410652	1.05086
Potra001119g09890.1	AT3G07720	AT3g07720/F17A17_6 (F17A17.6 protein) (Galactose oxidase/kelch repeat superfamily protein) (MLP3.17) (MLP3.17 protein) (Uncharacterized protein At3g07720)	GAOX			164076657±12934037	281386167±84687144	247741362±38761491	a	b	b	0.335187	0.932722
Potra001126g09920.1	AT1G72810	Threonine synthase 2, chloroplastic, EC 4.2.3.1	thrC	4.2.3.1	Threonine synthase family	59374407±12385942	117444147±39418705	116632259±66851412	a	b	b	0.393457	0.799753
Potra001137g09958.1	AT4G33650	Dynamin-related protein 3A (Dynamin-like protein 2) (Dynamin-like protein 2a)	DRP3A		TRAFAC class dynamin-like GTPase superfamily, Dynamin/Fzo/YdjA family	624564203±257784456	280604979±25802862	485134950±182567840	b	a	b	0.323179	0.777855
Potra001167g10122.1	AT1G10460	Germin-like protein subfamily 1 member 1	GLP7		Germin family	1484649383±104452344	859050953±281134825	1207508371±205508180	c	a	b	-0.883577	1.58999	✓
Potra001177g10196.1	AT3G42050	V-type proton ATPase subunit H, V-ATPase subunit H (Vacuolar H(+)-ATPase subunit H) (Vacuolar proton pump subunit H)	ATPeV1H		V-ATPase H subunit family	449358574±52817708	252128175±60124605	346491989±38324260	c	a	b	-0.451242	1.05178
Potra001178g10216.1	AT3G48940	Remorin family protein (Remorin-like protein)			Remorin family	863479522±124524538	496942982±194886486	724804162±155684387	b	a	b	-0.472614	1.25123
Potra001181g10230.1	AT3G10260	Reticulon-like protein B8, AtRTNLB8				74490844±22625353	138088806±21992385	145511695±40312485	a	b	b	0.448728	0.961263
Potra001184g10263.4	AT5G50850	Pyruvate dehydrogenase E1 component subunit beta-1, mitochondrial, PDHE1-B, EC 1.2.4.1 (Protein MACCI-BOU)	MAB1	1.2.4.1		224326272±47249719	337727384±80397487	304682025±99090564	a	b	b	0.300781	0.898653
Potra001193g10323.1	AT2G37550	ADP-ribosylation factor GTPase-activating protein AGD7, ARF GAP AGD7 (Protein ARF-GAP DOMAIN 7, AtAGD7) (Protein PDE1 SUPPRESSOR 1)	AGD7			62348436±13810884	83711451±24582843	106668349±20847470	a	ab	b	0.102744	1.02352
Potra001199g10362.1	AT1G67090	Ribulose bisphosphate carboxylase small subunit 1A, chloroplastic, RuBisCO small subunit 1A	RBCS1A		RuBisCO small chain family	76926850±27681957	29457884±13801401	51703148±14194233	b	a	a	-0.364927	1.01277
Potra001208g10460.1	AT4G21490	External alternative NAD(P)H-ubiquinone oxidoreductase B3, mitochondrial, EC 1.6.5.9 (External alternative NADH dehydrogenase NDB3) (NADH:ubiquinone reductase (non-electrogenic) NDB3)	NDB3	1.6.5.9	NADH dehydrogenase family	17774467±4357866	32373075±8770732	34118023±22064174	a	b	b	0.699257	1.34033	✓
Potra001210g30658.1	AT5G54160	Flavone 3'-O-methyltransferase 1, AtOMT1, EC 2.1.1.42 (Acetylserotonin O-methyltransferase OMT1, EC 2.1.1.4) (Caffeate O-methyltransferase 1, EC 2.1.1.68) (Quercetin 3'-O-methyltransferase 1)	OMT1	2.1.1.4; 2.1.1.42; 2.1.1.68	Class I-like SAM-binding methyltransferase superfamily, Cation-independent O-methyltransferase family, COMT subfamily	119825640±33554001	453977987±318481178	804533912±775603762	a	b	b	0.534861	1.18653	✓
Potra001211g10471.1	AT4G18800	Ras-related protein RABA1d, AtRABA1d (Ras-related protein Rab11B, AtRab11B) (Ras-related protein SGBP, AthSGBP)	RABA1d		Small GTPase superfamily, Rab family	52742129±6514306	28948313±6916166	45409349±15623588	b	a	b	-0.470216	1.15512
Potra001218g10512.1	AT4G11650	Osmotin-like protein OSM34	OSM34		Thaumatin family	3159992719±232846806	7824695436±1863575578	4291201588±1355701541	a	b	a	0.273463	1.37293
Potra001244g10682.1	AT5G67400	Peroxidase 73, Atperox P73, EC 1.11.1.7 (ATP10a) (PRXR11)	RHS19	1.11.1.7	Peroxidase family, Classical plant (class III) peroxidase subfamily	115766798±63259086	486464288±129756493	214743027±55115342	a	b	a	0.64672	1.34345	✓
Potra001246g10697.1	AT2G43710	Stearoyl-[acyl-carrier-protein] 9-desaturase 7, chloroplastic, Stearoyl-ACP desaturase 7, EC 1.14.19.2 (Acyl-[acyl-carrier-protein] desaturase 7) (Protein FATTY ACID BIOSYNTHESIS 2) (Protein SUPPRESSOR OF SA INSENSITIVITY 2, AtSSI2)	SSI2	1.14.19.2	Fatty acid desaturase type 2 family	29289781±4408471	48584172±11124472	29462130±11427615	a	b	a	-0.177004	1.15742
Potra001253g10793.1	AT4G35000	L-ascorbate peroxidase 3, AtAPx03, EC 1.11.1.11	APX3	1.11.1.11	Peroxidase family, Ascorbate peroxidase subfamily	235399870±32557963	156146282±60542094	239609108±30159350	b	a	b	-0.53276	0.977763	✓
Potra001262g10899.1	AT5G51550	Protein EXORDIUM-like 3	EXL3		EXORDIUM family	280582923±44783881	140736252±27070644	284183890±49419765	b	a	b	-0.0143206	0.699195
Potra001284g11080.1	AT5G55940	ER membrane protein complex subunit 8/9 homolog (Protein EMBRYO DEFECTIVE 2731)	emb2731		EMC8/EMC9 family	12989028±5339236	10831710±8413080	24520913±4557757	a	a	b	-0.575604	1.12625	X
Potra001301g11198.1	AT1G64550	ABC transporter F family member 3, ABC transporter ABCF.3, AtABCF3 (GCN20-type ATP-binding cassette protein GCN3)	ABCF3		ABC transporter superfamily, ABCF family, EF3 (TC 3.A.1.121) subfamily	202154711±93963147	157987751±111696110	297387410±27863668	a	a	b	0.409124	1.04251
Potra001311g11266.1	AT2G39390	60S ribosomal protein L35-2	RP-L35e		Universal ribosomal protein uL29 family	15973039±4981395	24767218±4860111	28881143±9659973	a	ab	b	0.269604	0.847585
Potra001339g11481.1	AT1G54100	Aldehyde dehydrogenase family 7 member B4, EC 1.2.1.3 (Antiquitin-1) (Turgor-responsive ALDH)	ALDH7B4	1.2.1.3	Aldehyde dehydrogenase family	168134983±83411347	278055632±54454880	174002657±72786199	a	b	a	0.209464	0.718271
Potra001347g11562.1	AT2G39900	LIM domain-containing protein WLIM2a (Widely-expressed LIM protein 2, AtWLIM2)	WLIM2a			64254614±14075038	45618269±25445904	38531152±16765997	b	ab	a	-0.0705564	0.822961
Potra001350g11585.1	AT4G17260	L-lactate dehydrogenase, EC 1.1.1.27	LDH	1.1.1.27	LDH/MDH superfamily, LDH family	199950495±47853968	93448901±81367539	179187193±74842837	b	a	b	-0.294086	0.995799
Potra001361g11637.2	AT1G06290	Acyl-coenzyme A oxidase 3, peroxisomal, AOX 3, Acyl-CoA oxidase 3, EC 1.3.3.6 (Medium-chain acyl-CoA oxidase, AtCX3)	ACX3	1.3.3.6	Acyl-CoA oxidase family	448699969±410694622	3333171025±1520749244	1896966583±837685302	a	c	b	0.639472	1.37729	✓
Potra001361g11639.1	AT5G60860	Ras-related protein RABA1f, AtRABA1f	RABA1f		Small GTPase superfamily, Rab family	598571515±62952739	359703630±112296232	539945512±105633050	b	a	b	-0.314802	1.44822
Potra001370g11722.1	N/A	Major allergen Pru				12357657±8193875	23768544±11133311	62493855±57734676	a	a	b	0.275426	0.872621
Potra001385g11801.1	AT1G51980	Probable mitochondrial-processing peptidase subunit alpha-1, mitochondrial (Alpha-MPP 1) (Complex III subunit II) (Core protein II) (Cytochrome b-c1 complex subunit 2-1, mitochondrial) (Inactive zinc metalloprotease alpha-1) (Ubiquinol-cytochrome c oxidoreductase core protein 2-1)	PMPCA		Peptidase M16 family	449246985±129492725	797291171±52527470	740930154±97025856	a	b	b	0.352325	0.87627
Potra001397g11882.1	AT2G43120	Pirin-like protein 2 (PIRIN2) (Pirin-like protein At2g43120)	K06911		Pirin family	126333139±44332860	70238100±33120732	133573657±49855349	b	a	b	-0.651928	1.31304	✓
Potra001402g11908.1	AT4G34660	SH3 domain-containing protein 2, AtSH3P2	SH3P2			174646277±39408259	105567305±51545545	108483353±36387065	b	a	a	0.435569	0.916149
Potra001421g12026.1	AT5G62200	Embryo-specific protein ATS3B (Protein ARABIDOPSIS THALIANA SEED 3B)	ATS3B			486356883±87453014	260079665±114670498	353798182±152633180	b	a	a	-0.69775	1.49301	✓
Potra001442g12125.2	AT2G30110	Ubiquitin-activating enzyme E1 1, AtUBA1, EC 6.2.1.45 (Protein MODIFIER OF SNC1 5)	UBA1	6.2.1.45	Ubiquitin-activating E1 family	308416202±91438072	530769592±104244080	494116938±124172208	a	b	ab	0.525824	1.01845	✓
Potra001443g12141.1	AT2G16760	Calcium-dependent phosphotriesterase superfamily protein (Expressed protein) (Uncharacterized protein At2g16760)				74132181±22026878	123496829±14552996	120217541±20918364	a	b	b	0.41059	0.982947
Potra001459g12269.1	AT4G23496	Protein SPIRAL1-like 5	SP1L5		SPIRAL1 family	450836659±100919671	181409362±60526651	328287204±54702334	c	a	b	-0.469822	1.25536
Potra001483g12389.2	AT5G37510	NADH dehydrogenase [ubiquinone] iron-sulfur protein 1, mitochondrial, EC 7.1.1.2 (Protein EMBRYO DEFECTIVE 1467)	EMB1467	7.1.1.2	Complex I 75 kDa subunit family	36258166±7219669	49588107±9775023	56466637±8444678	a	b	b	-0.115703	0.733938
Potra001498g12497.1	AT3G54250	Diphosphomevalonate decarboxylase MVD2, peroxisomal, EC 4.1.1.33 (Mevalonate 5-diphosphate decarboxylase 2, AtMDD2, AtMVD2)	MVD	4.1.1.33	Diphosphomevalonate decarboxylase family	213705174±79526116	389160161±57451556	452828821±68433571	a	b	b	0.120224	0.774257
Potra001507g12582.1	AT4G00230	Subtilisin-like protease SBT4.14, EC 3.4.21.- (Cucumisin-like protein) (Subtilase subfamily 4 member 14, AtSBT4.14) (Xylem serine proteinase 1, AtXSP1)	XSP1	3.4.21.-	Peptidase S8 family	208470223±49743309	82935733±56733455	160297246±44348594	b	a	b	-0.32048	0.830883
Potra001510g12592.1	AT5G10770	Aspartyl protease family protein At5g10770, EC 3.4.23.-	ASPA	3.4.23.-	Peptidase A1 family	109530950±52638139	43994150±24290520	89001679±54355975	b	a	b	-0.259899	1.26111
Potra001518g12643.1	AT5G12470	Protein RETICULATA-RELATED 4, chloroplastic	RER4		RETICULATA family	91079440±24681609	138222352±12835416	126084688±14645517	a	b	b	-0.338674	0.844383
Potra001527g12695.1	AT3G53370	DNA-binding protein S1FA1			S1FA transcription factor family	14441337±941782	23064108±6831928	20020981±8915978	a	b	a	-0.422523	1.15484
Potra001531g12718.1	AT5G12020	17.6 kDa class II heat shock protein (17.6 kDa heat shock protein, AtHsp17.6)	HSP17.6II		Small heat shock protein (HSP20) family	476753624±122939118	762776764±156401221	524292509±115938457	a	b	a	-0.0741821	1.28236
Potra001567g12954.1	AT2G17265	Homoserine kinase, EC 2.7.1.39 (Protein DOWNY MILDEW RESISTANT 1)	HSK	2.7.1.39	GHMP kinase family, Homoserine kinase subfamily	59458424±10241995	121394973±56963470	60360735±26376648	a	b	a	0.177004	1.27286
Potra001567g12956.2	AT2G17290	Calcium-dependent protein kinase 6, EC 2.7.11.1 (Calcium-dependent protein kinase isoform CDPK3, AtCDPK3) (Calmodulin-domain protein kinase CDPK isoform 6)	CPK6	2.7.11.1	Protein kinase superfamily, Ser/Thr protein kinase family, CDPK subfamily	33749220±10364162	83503619±20546676	74794732±20391954	a	b	b	0.0021296	0.756213
Potra001632g13414.1	AT4G32180	Pantothenate kinase 2, AtPANK2 (Pantothenic acid kinase 2) [Includes: Pantothenate kinase, EC 2.7.1.33; 4'-phosphopantetheine phosphatase, EC 3.1.3.- ]	PANK2	2.7.1.33; 3.1.3.-	Type II pantothenate kinase family; Damage-control phosphatase family, Phosphopantetheine phosphatase II subfamily	59042252±7544876	1830435433±2647240519	411412936±319176040	a	b	b	0.447476	1.3223
Potra001650g13522.1	AT4G17030	Expansin-like B1, At-EXPR1, AtEXLB1, AtEXPR1 (Ath-ExpBeta-3.1)	EXLB1		Expansin family, Expansin-like B subfamily	NA	72731531±61056564	47896404±12193642	a	b	b	0.496518	1.22091
Potra001654g13577.1	AT2G43790	Mitogen-activated protein kinase 6, AtMPK6, MAP kinase 6, EC 2.7.11.24	MPK6	2.7.11.24	Protein kinase superfamily, CMGC Ser/Thr protein kinase family, MAP kinase subfamily	47031699±24978085	16966055±1881674	28272162±11596802	b	a	b	0.0822008	0.73162
Potra001660g13631.1	AT2G32720	Cytochrome b5 isoform B, AtCb5-B (Cytochrome b5 isoform 2) (Cytochrome b5 isoform E, AtCb5-E)	CB5-B		Cytochrome b5 family	146668913±62325053	69743713±27871852	144787499±64986531	b	a	b	-0.230916	1.00568
Potra001670g13718.1	AT1G09620	Leucine--tRNA ligase, cytoplasmic, EC 6.1.1.4 (Leucyl-tRNA synthetase, LeuRS)	LARS	6.1.1.4	Class-I aminoacyl-tRNA synthetase family	302139746±78049329	390478433±111448341	441545832±171092235	a	ab	b	0.0446338	1.17977
Potra001700g13884.1	AT2G21170	Triosephosphate isomerase, chloroplastic, TIM, Triose-phosphate isomerase, EC 5.3.1.1	TIM	5.3.1.1	Triosephosphate isomerase family	68306257±16776032	19785065±1318122	37173228±7589927	b	a	a	0.099625	0.543215
Potra001705g13902.1	AT3G15050	Protein IQ-DOMAIN 10, AtIQD10	IQD10		IQD family	71357512±20091066	34745933±19628050	59893026±22266461	b	a	b	-0.350025	0.688073
Potra001725g14038.3	AT5G67380	Casein kinase II subunit alpha-1, CK II, EC 2.7.11.1 (Casein kinase alpha 1, AtCKA1)	CKA1	2.7.11.1	Protein kinase superfamily, Ser/Thr protein kinase family, CK2 subfamily	78913414±14480392	51261643±11076127	77665810±17512928	b	a	b	-0.475735	0.926615
Potra001745g14219.2	AT5G22060	Chaperone protein dnaJ 2, AtDjA2	J2		DnaJ family, A/I subfamily	1304504430±194044467	2545259744±416838230	1764586192±341862201	a	b	a	0.318334	1.17217
Potra001748g14249.1	AT3G19450	Cinnamyl alcohol dehydrogenase 4, AtCAD4, EC 1.1.1.195 (Cinnamyl alcohol dehydrogenase C)	ATCAD4	1.1.1.195	Zinc-containing alcohol dehydrogenase family	584479782±130069871	346696243±111263306	507528553±135147460	b	a	b	-0.237342	0.866205
Potra001754g33893.2	AT2G38540	Non-specific lipid-transfer protein 1, LTP 1	LP1		Plant LTP family	292682815±182088832	134066344±61215842	376282988±122427375	b	a	b	-0.172394	0.423476
Potra001762g14337.1	AT2G29500	17.6 kDa class I heat shock protein 2 (17.6 kDa heat shock protein 2, AtHsp17.6B)	HSP20		Small heat shock protein (HSP20) family	407167939±55708113	822578364±161206454	426473898±144844975	a	b	a	0.630685	1.55297	✓
Potra001769g14379.1	AT1G14610	Valine--tRNA ligase, mitochondrial 1, EC 6.1.1.9 (AtSYV1) (Protein TWIN 2) (Valyl-tRNA synthetase, ValRS)	TWN2	6.1.1.9	Class-I aminoacyl-tRNA synthetase family	1073654726±217723502	2196246671±486828887	1629304404±442942244	a	b	ab	0.581735	1.19254	✓
Potra001772g14417.1	AT1G67360	REF/SRPP-like protein At1g67360			REF/SRPP family	52026218±28646507	95818206±24155740	56460200±11518327	a	b	a	0.0148663	0.866874
Potra001772g14421.1	AT1G27390	Mitochondrial import receptor subunit TOM20-2 (Translocase of outer membrane 20 kDa subunit 2)	TOM20-2		Tom20 family	26235279±13336608	35685251±10045557	40978080±7993200	a	ab	b	0.599319	1.20897	✓
Potra001794g14551.2	AT2G45550	Cytochrome P450 76C4, EC 1.14.-.-	CYP76C4	1.14.-.-	Cytochrome P450 family	7297334±3175099	30631176±20409742	29419062±11496829	a	b	ab	0.506827	1.17498	✓
Potra001809g14626.1	AT3G12500	Basic endochitinase B, EC 3.2.1.14 (Pathogenesis-related protein 3, AtChiB, PR-3)	HCHIB	3.2.1.14	Glycosyl hydrolase 19 family, Chitinase class I subfamily	62731615±5215664	183077999±127809037	67807652±17353009	a	b	a	0.0620606	0.861332
Potra001834g14751.1	AT2G18790	Phytochrome B (Protein LONG HYPOCOTYL 3) (Protein OUT OF PHASE 1)	PHYB		Phytochrome family	46143182±11247179	20583694±NA	32799345±11123559	b	a	a	0.0680113	0.616284
Potra001857g14870.1	AT4G37870	Phosphoenolpyruvate carboxykinase (ATP) 1, AtPCK1, PEP carboxykinase 1, PEPCK 1, EC 4.1.1.49	PCK1	4.1.1.49	Phosphoenolpyruvate carboxykinase (ATP) family	NA	NA	18564612±12454885	a	a	b	0.0212759	0.905374
Potra001864g14907.1	N/A	dehydrin				1442925596±227541029	1199564425±337237082	782106130±245275251	b	b	a	-0.616888	1.38238	✓
Potra001884g15006.1	AT2G21870	Probable ATP synthase 24 kDa subunit, mitochondrial	MGP1			726182521±185042512	1154724593±173637726	1186503201±165710515	a	b	b	-0.168606	0.518929
Potra001887g15025.1	AT5G12200	Dihydropyrimidinase, EC 3.5.2.2 (Dihydropyrimidine amidohydrolase) (Protein PYRIMIDINE 2)	PYD2	3.5.2.2	Metallo-dependent hydrolases superfamily, Hydantoinase/dihydropyrimidinase family	214828725±26144657	134536230±57078771	158934174±51520625	b	a	b	-0.438709	0.851842
Potra001904g15121.1	AT1G70850	MLP-like protein 34	MLP34		MLP family	34247387±19101302	60078858±19029783	41536777±14854740	a	b	a	0.168499	0.866107
Potra001908g15148.2	AT3G56740	Rhomboid-like protein 20, AtRBL20			Peptidase S54 family	10041388±4246790	20936066±6702666	25437766±6652577	a	b	b	0.0547493	1.02769
Potra001913g15185.1	AT5G53870	Early nodulin-like protein 1	ENODL1			32850553±13664358	60424509±20887146	30912000±8777834	a	b	a	-0.00957176	1.08632
Potra001913g15187.1	AT5G53850	Probable bifunctional methylthioribulose-1-phosphate dehydratase/enolase-phosphatase E1 [Includes: Methylthioribulose-1-phosphate dehydratase, MTRu-1-P dehydratase, EC 4.2.1.109; Enolase-phosphatase E1, EC 3.1.3.77 (2,3-diketo-5-methylthio-1-phosphopentane phosphatase) ]	DEP1	3.1.3.77; 4.2.1.109	Aldolase class II family, MtnB subfamily; HAD-like hydrolase superfamily, MasA/MtnC family	366740482±126582844	584563936±79406939	394423717±78797427	a	b	a	-0.273028	0.871129
Potra001930g15297.1	AT1G12410	ATP-dependent Clp protease proteolytic subunit-related protein 2, chloroplastic, ClpR2, nClpP2	CLP2		Peptidase S14 family	100507201±19979990	47983332±32478426	43534662±22004821	b	a	a	-0.293451	1.14708
Potra001931g15303.1	AT4G03080	Serine/threonine-protein phosphatase BSL1, EC 3.1.3.16 (BSU1-like protein 1)	BSL1	3.1.3.16	PPP phosphatase family, BSU subfamily	35675631±16665628	66742239±31476613	75745513±21016135	a	b	b	-0.143816	0.398512
Potra001932g15315.1	AT4G21580	Oxidoreductase, zinc-binding dehydrogenase family protein				58723120±24912799	93031449±23908721	119457514±31521543	a	ab	b	0.534187	1.05741	✓
Potra001933g15324.2	AT4G25200	23.6 kDa heat shock protein, mitochondrial, AtHsp23.6	HSP23.6-MITO		Small heat shock protein (HSP20) family	80984720±22024718	121765648±41113502	77883140±26800252	a	b	a	0.30327	1.11953
Potra001938g15347.1	AT1G20510	4-coumarate--CoA ligase-like 5, EC 6.2.1.- (4-coumarate--CoA ligase isoform 9, At4CL9) (Peroxisomal OPC-8:0-CoA ligase 1)	OPCL1	6.2.1.-	ATP-dependent AMP-binding enzyme family	69231868±49329571	125007387±37659881	148571987±25951456	a	ab	b	0.349229	0.900564
Potra001955g15440.1	AT3G17210	Stress-response A/B barrel domain-containing protein HS1 (Pop3 family protein At3g17210) (Protein HEAT STABLE 1, AtHS1)	HS1			15896107085±2653507030	12015872729±2191891743	10460632752±2972203042	b	a	a	0.090711	0.79151
Potra001955g15442.1	N/A	Probable protein Pop3				972970920±507739549	1947185326±505685346	1653420120±578318315	a	b	b	0.711757	1.23826	✓
Potra001970g15535.1	AT5G61030	Glycine-rich RNA-binding protein 3, mitochondrial, AtGR-RBP3 (AtRBG3) (Mitochondrial RNA-binding protein 2a, At-mRBP2a) (Organelle RRM domain-containing protein 3)	GR-RBP3		GR-RBP family	146389507±53138303	213308554±44687021	276175592±51346130	a	b	c	0.425489	1.01737
Potra001983g15608.1	AT1G60590	Pectin lyase-like superfamily protein (Putative polygalacturonase)			Glycosyl hydrolase 28 family	74367259±16935141	49271155±28169451	47941793±19186653	b	a	a	0.171296	0.594198
Potra002001g15709.1	AT5G59720	18.1 kDa class I heat shock protein (18.1 kDa heat shock protein, AtHsp18.1)	HSP18.2		Small heat shock protein (HSP20) family	154880403±55949582	368385673±81828702	172852284±55391866	a	b	a	0.520011	1.16613	✓
Potra002041g15948.1	AT1G43700	Transcription factor VIP1 (Protein SULPHATE UTILIZATION EFFICIENCY 3) (VirE2-interacting protein 1, AtVIP1) (bZIP transcription factor 51, AtbZIP51, bZIP protein 51)	VIP1		BZIP family	442297257±68971725	279096897±65581417	358648394±58602048	b	a	b	-0.867249	1.61848	✓
Potra002050g16002.1	AT4G01020	ATP-dependent RNA helicase DEAH11, chloroplastic, EC 3.6.4.13	DHX8	3.6.4.13	DEAD box helicase family, DEAH subfamily	NA	478242114±48374011	568109378±47374884	a	b	b	0.422098	1.10636
Potra002063g16093.1	AT5G42300	Ubiquitin-like protein 5	UBL5			7152586±1552267	10525766±1807250	14360440±5939510	a	ab	b	0.463615	0.873193
Potra002073g16164.1	AT3G06610	HYPK_UBA domain-containing protein				44710672±6837600	67423060±16412495	69728764±8798141	a	b	b	0.195699	1.32888
Potra002078g16194.2	AT1G49760	Polyadenylate-binding protein 8, PABP-8, Poly(A)-binding protein 8	PAB8		Polyadenylate-binding protein type-1 family	925728642±232302445	1675772855±508241037	1549589834±255230717	a	b	b	0.513822	1.08731	✓
Potra002081g16213.1	AT2G37870	Bifunctional inhibitor/lipid-transfer protein/seed storage 2S albumin superfamily protein (Uncharacterized protein At2g37870; T8P21.22)			Plant LTP family	1219998854±320050543	611261466±91912344	1055156312±161878186	b	a	b	-0.905628	1.58331	✓
Potra002082g16231.1	AT1G48850	Chorismate synthase, chloroplastic, EC 4.2.3.5 (5-enolpyruvylshikimate-3-phosphate phospholyase) (Protein EMBRYO DEFECTIVE 1144)	EMB1144	4.2.3.5	Chorismate synthase family	340681890±64601947	376614548±98336716	533159536±256760520	a	ab	b	0.18036	0.917021
Potra002101g16343.1	AT5G46860	Syntaxin-22, AtSYP22, AtVAM3 (Protein SHOOT GRAVITROPISM 3)	VAM3		Syntaxin family	106360114±16737927	48625609±17522448	98955938±34599133	b	a	b	-0.522117	1.289	✓
Potra002104g16353.1	AT5G43430	Electron transfer flavoprotein subunit beta, mitochondrial, Beta-ETF	ETFBETA		ETF beta-subunit/FixA family	142028930±185945816	167850787±94707088	251478194±41014513	a	ab	b	-0.0405301	1.07091
Potra002113g16411.1	AT5G39740	60S ribosomal protein L5-2, Ribosomal protein L5 B (Protein OLIGOCELLULA 7)	RPL5B		Universal ribosomal protein uL18 family	2354291419±989304576	3734486930±515830524	3319081359±523765020	a	b	b	-0.0963832	0.831541
Potra002114g16423.1	AT1G16700	NADH dehydrogenase [ubiquinone] iron-sulfur protein 8-B, mitochondrial, EC 7.1.1.2	NDUFS8	7.1.1.2	Complex I 23 kDa subunit family	85886435±15654081	159803757±65920621	206690618±54395907	a	b	b	0.495426	1.29477
Potra002122g16460.1	AT4G36220	Cytochrome P450 84A1, EC 1.14.-.- (Ferulate-5-hydroxylase, F5H)	FAH1	1.14.-.-	Cytochrome P450 family	444110074±74885217	210694456±146744125	350607318±85460645	b	a	b	-0.379832	0.813727
Potra002129g16504.2	AT4G09160	Patellin-5	PATL5		Patellin family	288424278±107530837	195139536±129295345	182821502±65857154	b	ab	a	-0.760673	1.4983	✓
Potra002140g16581.1	AT5G07990	Flavonoid 3'-monooxygenase, EC 1.14.14.82 (Cytochrome P450 75B1) (Flavonoid 3'-hydroxylase, AtF3'H) (Protein TRANSPARENT TESTA 7)	TT7	1.14.14.82	Cytochrome P450 family	59823423±29935038	46147263±30564571	129885100±76010001	a	a	b	-0.0637002	0.765636
Potra002141g16583.1	AT3G12050	hypothetical protein			AHA1 family	115336930±52384236	195501774±74741095	201498092±66896653	a	b	b	0.153236	0.938312
Potra002154g16662.1	AT2G02130	Defensin-like protein 1 (Low-molecular-weight cysteine-rich protein 68, Protein LCR68) (Plant defensin 2.3)	LCR68		DEFL family	1009625962±329849415	545386973±102626842	773610266±169536449	b	a	b	-0.509855	1.393	✓
Potra002161g16692.4	AT3G53900	Uracil phosphoribosyltransferase, chloroplastic, UPRTase, EC 2.4.2.9 (UMP pyrophosphorylase)	UPP	2.4.2.9	UPRTase family	37400240±12450294	22386606±7201422	31486745±11573021	b	a	ab	-0.464308	1.02904
Potra002179g16807.1	AT3G10950	Putative 60S ribosomal protein L37a-1	RP-L37Ae		Eukaryotic ribosomal protein eL43 family	191810498±43948508	319567962±110191610	215710903±28283879	a	b	a	0.25208	1.03405
Potra002189g16862.1	AT3G17020	Adenine nucleotide alpha hydrolases-like superfamily protein				113924896±19826799	193608544±74932025	103782713±33535580	a	b	a	0.120988	0.928914
Potra002209g17012.6	AT5G38480	14-3-3-like protein GF14 psi (General regulatory factor 3) (Protein RARE COLD INDUCIBLE 1A)	RCI1A		14-3-3 family	1412172639±442518717	2143837910±303486559	1667744082±368937303	a	b	a	0.627514	1.35921	✓
Potra002270g17409.1	AT3G27830	50S ribosomal protein L12-1, chloroplastic (CL12-A)	RPL12-A		Bacterial ribosomal protein bL12 family	5622845±1803857	8387210±1447635	8914285±2429096	a	b	b	0.30814	0.730794
Potra002311g17626.1	AT4G36220	Cytochrome P450 84A1, EC 1.14.-.- (Ferulate-5-hydroxylase, F5H)	FAH1	1.14.-.-	Cytochrome P450 family	1179706967±208029470	732285073±317631225	943138084±221829545	b	a	b	-0.251525	0.794185
Potra002311g17634.4	AT4G36195	Uncharacterized protein			Peptidase S28 family	343506773±31239333	544799974±84648333	502306644±103599454	a	b	b	0.500781	1.07983	✓
Potra002313g17649.1	AT5G59970	Histone H4	H4		Histone H4 family	1660876341±373739510	1123163149±115570161	1406274402±209376082	c	a	b	-0.484033	0.99184
Potra002317g17672.2	AT4G37870	Phosphoenolpyruvate carboxykinase (ATP) 1, AtPCK1, PEP carboxykinase 1, PEPCK 1, EC 4.1.1.49	PCK1	4.1.1.49	Phosphoenolpyruvate carboxykinase (ATP) family	732877056±122251798	2240072454±1180591550	1570230385±432400092	a	b	b	0.454222	0.959648
Potra002318g17678.2	AT2G25970	Uncharacterized protein	FUBP			624856095±197581049	413306006±81478595	547887369±64242912	b	a	b	-0.787049	1.42449	✓
Potra002320g17700.2	AT4G37990	Cinnamyl alcohol dehydrogenase 8, AtCAD8, EC 1.1.1.195 (NAD-dependent mannitol dehydrogenase 2)	ELI3-2	1.1.1.195	Zinc-containing alcohol dehydrogenase family	34358936±4360940	64174756±14358171	77279641±27280844	a	b	b	0.269291	0.936276
Potra002323g17770.1	AT1G76160	AT1G76160 protein (SKU5 similar 5) (T23E18.10)	sks5		Multicopper oxidase family	2026589876±215824826	1192862185±375631266	1491199917±605466253	b	a	b	0.067461	0.763842
Potra002338g17867.1	AT5G12950	Proline-tRNA ligase (DUF1680) (Uncharacterized protein At5g12950/T24H18_120) (Uncharacterized protein T24H18_120)	K09955			990291333±102317820	661018175±392794948	969573207±295054835	b	a	a	-0.568538	1.54934	✓
Potra002339g17873.4	AT4G35830	Aconitate hydratase 1, Aconitase 1, EC 4.2.1.3 (Citrate hydro-lyase 1)	ACO1	4.2.1.3	Aconitase/IPM isomerase family	1537728519±427116878	2466158176±633397573	2114173602±813932703	a	b	a	0.313529	0.796697
Potra002367g18032.1	AT1G22610	T22J18.21 protein			MCTP family	508925969±85995371	857684782±141804490	628675861±198441176	a	b	a	0.18732	0.917749
Potra002395g18236.1	AT3G48890	Membrane steroid-binding protein 2, AtMP2 (Membrane-associated progesterone-binding protein 3, AtMAPR3)	MAPR3		Cytochrome b5 family, MAPR subfamily	174425433±128673937	278756434±124525904	324427402±137872611	a	ab	b	0.893591	1.50908	✓
Potra002400g18264.1	AT1G68300	hypothetical protein				81905412±11876104	212543137±77762723	86045762±23560485	a	b	a	0.58449	1.14111	✓
Potra002416g18375.6	AT5G40760	Glucose-6-phosphate 1-dehydrogenase 6, cytoplasmic, AtG6PD6, G6PDH6, EC 1.1.1.49	G6PD6	1.1.1.49	Glucose-6-phosphate dehydrogenase family	300361321±22538353	513814500±140175517	464122687±148535919	a	b	ab	0.687217	1.2475	✓
Potra002420g18396.1	AT2G28790	Pathogenesis-related thaumatin superfamily protein				1964662446±256441890	1168209209±335068617	1460821703±343963740	b	a	a	-0.648133	1.39162	✓
Potra002448g18542.1	AT5G07990	Flavonoid 3'-monooxygenase, EC 1.14.14.82 (Cytochrome P450 75B1) (Flavonoid 3'-hydroxylase, AtF3'H) (Protein TRANSPARENT TESTA 7)	TT7	1.14.14.82	Cytochrome P450 family	873109956±294709043	906112061±328977979	1318763625±499849241	a	ab	b	0.347847	0.944002
Potra002460g31868.1	N/A	Uncharacterized protein (Populus trichocarpa)				44925781±8672128	21559261±9668062	31114040±4731256	c	a	b	-0.706473	1.36213	✓
Potra002461g18652.1	AT3G15260	Probable protein phosphatase 2C 39, AtPP2C39, EC 3.1.3.16		3.1.3.16	PP2C family	188182553±56178282	387436777±127337351	289637349±47459522	a	b	a	0.441152	1.02955
Potra002472g18709.1	AT1G20850	Cysteine protease XCP2, EC 3.4.22.- (Xylem cysteine peptidase 2, AtXCP2)	XCP2	3.4.22.-	Peptidase C1 family	146019063±23947190	75248058±39621235	105974348±31785901	b	a	b	-0.0803238	1.12268
Potra002486g18793.1	AT2G25110	Stromal cell-derived factor 2-like protein, AtSDF2, SDF2-like protein	SDF2			11827088±8156949	120595643±96315502	129842164±129649386	a	b	b	0.0132917	1.02377
Potra002504g18905.1	AT5G41670	6-phosphogluconate dehydrogenase, decarboxylating 3, chloroplastic, EC 1.1.1.44	PGD	1.1.1.44	6-phosphogluconate dehydrogenase family	34532606±5381232	57740205±9155233	62549676±18928208	a	b	b	0.61568	1.19851	✓
Potra002537g19111.1	AT2G26560	Patatin-like protein 2, AtPLP2, EC 3.1.1.- (Patatin-related phospholipase A IIalpha, pPLAIIa) (Phospholipase A IIA, AtPLAIIA)	PLA2A	3.1.1.-	Patatin family	277600315±135250063	68019921±30265134	273751967±249114135	b	a	b	-0.722259	1.27941	✓
Potra002542g19139.1	AT1G07250	Flavonol 3-O-glucosyltransferase UGT71C4, EC 2.4.1.91 (Flavonol 7-O-beta-glucosyltransferase UGT71C4, EC 2.4.1.237) (UDP-glycosyltransferase 71C4)	UGT71C4	2.4.1.237; 2.4.1.91	UDP-glycosyltransferase family	575518633±182220316	684282509±188592525	934146068±304726212	a	ab	b	0.404422	1.03666
Potra002565g19318.1	AT1G79590	Syntaxin-52, AtSYP52	SYP52		Syntaxin family	46002484±10609714	15834520±5439346	28032936±8193534	c	a	b	-0.154478	0.55971
Potra002589g19469.2	AT5G45280	Pectin acetylesterase 11, EC 3.1.1.-	PAE11	3.1.1.-	Pectinacetylesterase family	1750547668±266527440	853770260±277054636	1677354297±483928650	b	a	b	-0.301456	0.759152
Potra002589g19476.1	AT1G51760	IAA-amino acid hydrolase ILR1-like 4, EC 3.5.1.- (jasmonoyl-L-amino acid hydrolase, EC 3.5.1.127)	IAR3	3.5.1.-; 3.5.1.127	Peptidase M20 family	100510215±26422335	151973040±21030695	173714683±66108934	a	ab	b	0.649212	1.22237	✓
Potra002591g19481.1	AT1G68540	Tetraketide alpha-pyrone reductase 2, EC 1.1.1.- (Protein CINNAMOYL-COA REDUCTASE-LIKE 6)	TKPR2	1.1.1.-	NAD(P)-dependent epimerase/dehydratase family, Dihydroflavonol-4-reductase subfamily	261088734±99901172	149507999±69262380	191564123±12266763	b	a	b	-0.230238	0.705241
Potra002593g19487.1	AT1G14000	hypothetical protein	VIK		Protein kinase superfamily	18857439±4842029	10056987±3304761	15623415±5784310	b	a	ab	0.160999	0.997017
Potra002601g19537.1	AT2G29500	17.6 kDa class I heat shock protein 2 (17.6 kDa heat shock protein 2, AtHsp17.6B)	HSP20		Small heat shock protein (HSP20) family	153418865±37565814	264158899±72337592	153999538±52957960	a	b	a	0.334158	0.932418
Potra002616g19581.3	AT5G10980	Histone H3.3 (Histone H3.2)	H3.3		Histone H3 family	2964270705±596369991	1537744916±236267068	2104875878±388152655	c	a	b	-0.647121	1.56602	✓
Potra002641g19634.1	AT5G42790	Proteasome subunit alpha type-1-A (20S proteasome alpha subunit F-1) (Proteasome 30 kDa subunit) (Proteasome component 2A, AtPSM30) (Proteasome subunit alpha type-6) (Protein ARSENIC TOLERANCE 5)	PAF1		Peptidase T1A family	58897548±11301308	101264037±32335851	84440627±19421450	a	b	a	0.210179	0.907436
Potra002689g19763.1	AT5G06720	Peroxidase 53, Atperox P53, EC 1.11.1.7 (ATPA2)	PA2	1.11.1.7	Peroxidase family, Classical plant (class III) peroxidase subfamily	37135614±13296100	64121895±27516681	39735216±13430678	a	b	a	0.468245	1.1678
Potra002775g19954.1	AT3G45310	Thiol protease aleurain-like, EC 3.4.22.16	CTSH	3.4.22.16	Peptidase C1 family	238877570±30283386	154186977±47708158	214964056±45492092	b	a	b	-0.568752	1.19622	✓
Potra002830g20077.1	AT1G78570	Trifunctional UDP-glucose 4,6-dehydratase/UDP-4-keto-6-deoxy-D-glucose 3,5-epimerase/UDP-4-keto-L-rhamnose-reductase RHM1 (Protein REPRESSOR OF LRX1 1) (Rhamnose biosynthetic enzyme 1, AtRHM1) [Includes: UDP-glucose 4,6-dehydratase, EC 4.2.1.76; UDP-4-keto-6-deoxy-D-glucose 3,5-epimerase/UDP-4-keto-L-rhamnose 4-keto-reductase, EC 1.1.1.-, EC 5.1.3.- ]	RHM1	1.1.1.-; 4.2.1.76; 5.1.3.-	NAD(P)-dependent epimerase/dehydratase family, dTDP-glucose dehydratase subfamily; DTDP-4-dehydrorhamnose reductase family	876865697±111292395	1096549846±454544792	1653862463±1063818102	a	ab	b	0.391426	1.06606
Potra002896g20258.1	AT5G66390	Peroxidase 72, Atperox P72, EC 1.11.1.7 (ATP6a) (PRXR8)	PRX	1.11.1.7	Peroxidase family, Classical plant (class III) peroxidase subfamily	114317026±15399010	71054602±27153253	117844405±23192299	b	a	b	-0.179689	0.617879
Potra002913g20294.2	AT5G26667	UMP-CMP kinase 3, EC 2.7.4.14 (Deoxycytidylate kinase, CK, dCMP kinase) (Uridine monophosphate/cytidine monophosphate kinase, UMP/CMP kinase, UMP/CMPK)	PYR6	2.7.4.14	Adenylate kinase family, UMP-CMP kinase subfamily	150323893±30234313	99306730±37976114	150923924±44440207	b	a	b	-0.287083	0.917284
Potra002918g20304.1	AT3G54470	Uridine 5'-monophosphate synthase, UMP synthase [Includes: Orotate phosphoribosyltransferase, OPRTase, EC 2.4.2.10; Orotidine 5'-phosphate decarboxylase, EC 4.1.1.23 (OMPdecase) ]	UMPS	2.4.2.10; 4.1.1.23	Purine/pyrimidine phosphoribosyltransferase family; OMP decarboxylase family	124128706±41821413	226447634±61191006	177497503±56449431	a	b	a	0.106151	0.666668
Potra002950g20379.3	AT5G22360	Vesicle-associated membrane protein 714, AtVAMP714	VAMP714		Synaptobrevin family	55032810±11253977	21221745±10684879	31376877±11795980	b	a	b	0.276588	0.972227
Potra002953g20384.1	AT5G43970	Mitochondrial import receptor subunit TOM9-2 (Mitochondrial import receptor subunit TOM22 homolog 2) (Translocase of outer membrane 22 kDa subunit homolog 2) (Translocase of outer membrane 9 kDa subunit TOM9-2)	TOM22-V		Tom22 family	65880460±46287849	118500064±48380702	131384792±46813819	a	ab	b	0.376928	0.997787
Potra002988g20467.1	AT4G12910	Serine carboxypeptidase-like 20, EC 3.4.16.-	scpl20	3.4.16.-	Peptidase S10 family	172816989±37728057	97723971±38310573	152763602±43628785	b	a	b	-0.312093	0.984707
Potra002989g20472.1	AT4G27450	AT4g27450/F27G19_50 (Aluminum induced protein with YGL and LRDR motifs) (Uncharacterized protein At4g27450)				335762096±67144135	597329862±160111167	483668429±95186614	a	b	b	0.555904	1.26692	✓
Potra003007g20516.1	AT5G16390	Biotin carboxyl carrier protein of acetyl-CoA carboxylase 1, chloroplastic, AtBCCP1, BCCP-1	CAC1			91979617±18269880	67821516±23065765	54708093±17029315	b	ab	a	0.256906	0.724479
Potra003017g20544.1	AT5G01320	Pyruvate decarboxylase 4, AtPDC4, EC 4.1.1.1	PDC	4.1.1.1	TPP enzyme family	731723336±242620999	1176833652±135760211	1000025076±223521843	a	b	b	-0.0743707	0.811523
Potra003165g20883.1	AT2G32120	Heat shock 70 kDa protein 8 (Heat shock protein 70-8, AtHsp70-8) (Heat-shock protein 70T-2)	HSP70-8		Heat shock protein 70 (TC 1.A.33) family, DnaK subfamily	325014287±137930963	488010875±56786134	304228342±56554665	a	b	a	0.586156	1.11212	✓
Potra003189g20948.1	AT3G25680	SLH domain protein				NA	44507404±13094242	45034849±7644818	a	b	b	0.260347	0.651322
Potra003219g21044.1	AT4G27670	Heat shock protein 21, chloroplastic (25.3 kDa heat shock protein, chloroplastic, AtHsp25.3)	HSP21		Small heat shock protein (HSP20) family	33620320±9892707	162564367±88393589	42916458±28193643	a	b	a	0.415088	1.32796
Potra003240g21105.1	AT1G01300	Aspartyl protease family protein 2, EC 3.4.23.-	APF2	3.4.23.-	Peptidase A1 family	233170915±35382950	146558465±26318114	199942894±50006846	b	a	b	-0.847076	1.48508	✓
Potra003263g21161.1	AT4G15210	Beta-amylase 5, AtBeta-Amy, EC 3.2.1.2 (1,4-alpha-D-glucan maltohydrolase) (Protein REDUCED BETA AMYLASE 1)	BAM5	3.2.1.2	Glycosyl hydrolase 14 family	4529631329±1056420905	7134635502±1182859997	5121670807±1424537953	a	b	a	0.097224	0.836222
Potra003266g21170.1	AT2G22780	Malate dehydrogenase 1, peroxisomal, EC 1.1.1.37 (Peroxisomal NAD-dependent malate dehydrogenase 1, pxNAD-MDH1) (Peroxisomal malate dehydrogenase 1, Peroxisomal MDH1)	PMDH1	1.1.1.37	LDH/MDH superfamily, MDH type 1 family	26916791±11778531	56269141±23312653	59749211±19384997	a	b	b	0.531691	1.13207	✓
Potra003279g21215.1	AT3G28200	Peroxidase 31, Atperox P31, EC 1.11.1.7 (ATP41)	PRX	1.11.1.7	Peroxidase family, Classical plant (class III) peroxidase subfamily	118947515±10281017	74149337±10077158	97831543±36609733	b	a	b	0.28693	0.775765
Potra003347g21410.1	AT4G39520	Developmentally-regulated G-protein 3, AtDRG3 (Developmentally-regulated G-protein 1, AtDRG1)			TRAFAC class OBG-HflX-like GTPase superfamily, OBG GTPase family	48584134±32638130	104287083±26341901	63721791±32032662	a	b	a	-0.067451	0.767502
Potra003351g21422.1	AT4G14030	Selenium-binding protein 1, AtSBP1	SBP1		Selenium-binding protein family	518606384±82017650	890404652±120808314	665283334±114470453	a	c	b	0.437689	1.0991
Potra003357g21439.1	AT1G72160	Patellin-3	PATL3		Patellin family	3903707427±1136288082	2252913413±1555400503	2377911984±897175980	b	a	a	-0.795609	1.50885	✓
Potra003370g21472.1	AT5G61750	Germin-like protein subfamily 3 member 4	GL34		Germin family	1589664401±189702169	715705479±297995914	1160754411±340540815	c	a	b	-0.836957	1.55816	✓
Potra003373g21482.1	AT3G17440	Novel plant SNARE 13, AtNPSN13	NPSN13		Novel plant SNARE family	26088036±5659618	13897172±3466171	22855391±1981278	b	a	b	0.00705859	0.696701
Potra003417g21601.1	N/A	Uncharacterized protein (Populus trichocarpa)				34279691±12382502	15005270±8499001	16849616±10475694	b	a	a	-0.259198	0.76253
Potra003421g21618.1	AT5G46630	AP-2 complex subunit mu (Adaptor protein complex AP-2 subunit mu) (Adaptor protein-2 mu-adaptin) (Adaptor-related protein complex 2 subunit mu) (At-muA-Ad) (Clathrin assembly protein complex 2 mu medium chain) (Mu2-adaptin) (Protein AP47/50, AtAP47/50)	AP2M1		Adaptor complexes medium subunit family	7287936±4977250	12633806±2895923	15572683±4023853	a	ab	b	0.0871765	0.936664
Potra003440g21673.1	AT5G59880	Actin-depolymerizing factor 3, ADF-3, AtADF3	ADF3		Actin-binding proteins ADF family	1466452433±180943304	918178575±81857451	1222343598±223824043	c	a	b	-0.706807	1.31306	✓
Potra003453g21712.1	AT1G17720	Serine/threonine protein phosphatase 2A 55 kDa regulatory subunit B beta isoform, AtB beta, PP2A, subunit B, beta isoform	ATB_BETA		Phosphatase 2A regulatory subunit B family	34783442±4055425	45909146±21934310	73551811±22007247	a	ab	b	0.0704447	0.510188
Potra003453g21716.1	AT5G11810	Uncharacterized protein				27476611±7866211	49958266±10728209	50377117±18192700	a	b	b	0.349509	0.728614
Potra003530g21914.1	AT3G59890	4-hydroxy-tetrahydrodipicolinate reductase 2, chloroplastic, HTPA reductase 2, EC 1.17.1.8	dapB	1.17.1.8	DapB family	71883805±17244333	120546109±23904720	94445011±21464601	a	b	a	0.412391	0.937989
Potra003544g32251.1	AT5G62210	Uncharacterized protein				109022589±13917723	63167469±16923650	67531037±14995350	b	a	a	-0.587936	1.11921	✓
Potra003566g22037.1	AT3G03080	PKS_ER domain-containing protein	E1.3.1.74			503777638±120482224	903746842±121854319	766566289±260241979	a	b	b	0.609241	1.20466	✓
Potra003583g22083.1	AT3G61440	Bifunctional L-3-cyanoalanine synthase/cysteine synthase C1, mitochondrial, EC 2.5.1.47, EC 4.4.1.9 (Beta-substituted Ala synthase 3;1, ARAth-Bsas3;1) (Cysteine synthase C1, AtCYSC1) (O-acetylserine (thiol)-lyase 5)	CYSC1	2.5.1.47; 4.4.1.9	Cysteine synthase/cystathionine beta-synthase family	44551064±9334632	110895703±69338774	110172103±54995412	a	b	b	0.590477	1.32624	✓
Potra003590g22104.1	AT1G74040	2-isopropylmalate synthase 2, chloroplastic, EC 2.3.3.13 (2-isopropylmalate synthase 1) (Methylthioalkylmalate synthase-like 3)	IMS1	2.3.3.13	Alpha-IPM synthase/homocitrate synthase family, LeuA type 1 subfamily	27957695±13784542	65249408±28656914	39375347±19403705	a	b	a	0.343589	0.821153
Potra003599g22120.1	AT4G25740	40S ribosomal protein S10-1	RP-S10e		Eukaryotic ribosomal protein eS10 family	152154188±32142572	83437058±12204771	80937081±13447151	b	a	a	-0.220144	1.40303
Potra003599g22121.1	AT5G52640	Heat shock protein 90-1, AtHSP90.1, AtHsp90-1 (Heat shock protein 81-1, Hsp81-1) (Heat shock protein 83)	HSP90.1		Heat shock protein 90 family	1457887183±575601760	2243265741±699581702	1312351264±417883821	a	b	a	0.303385	1.04492
Potra003604g22153.1	AT5G08380	Alpha-galactosidase 1, AtAGAL1, EC 3.2.1.22 (Alpha-D-galactoside galactohydrolase 1) (Melibiase 1)	AGAL1	3.2.1.22	Glycosyl hydrolase 27 family	1384565917±143344305	888846179±121463699	981185306±279384553	b	a	a	-0.146924	0.79937
Potra003648g22287.1	AT3G05950	Germin-like protein subfamily 1 member 7	GL17		Germin family	16924191±6200964	9525553±5292152	12288923±4487352	b	a	ab	0.218349	0.899829
Potra003682g22428.2	AT2G21620	hypothetical protein	RD2			14182449±3064160	42740137±13875816	40737769±26405068	a	b	b	0.543944	1.09812	✓
Potra003719g22557.1	AT2G38360	PRA1 family protein B4, AtPRA1.B4	PRA1.B4		PRA1 family	22828742±6973839	12520206±5206178	24387495±9212134	b	a	b	-0.166554	0.890424
Potra003724g22587.1	AT2G35120	Glycine cleavage system H protein 2, mitochondrial	gcvH		GcvH family	118644289±83075247	133045551±54992572	188540695±30913962	a	ab	b	0.294468	1.09761
Potra003748g22678.1	AT5G17165	Late embryogenesis abundant protein At5g17165			LEA type 3 family	9647618±2379912	26212906±9242443	23756998±5673848	a	b	b	0.518239	1.2604	✓
Potra003801g22907.2	AT1G03900	Uncharacterized protein At1g03900	ABCI18			78539404±20254897	45768506±11418756	66374476±18192605	b	a	b	0.104525	0.759396
Potra003831g23036.1	AT3G09640	L-ascorbate peroxidase 2, cytosolic, EC 1.11.1.11 (L-ascorbate peroxidase 1b, APX1b, AtAPx02)	APX2	1.11.1.11	Peroxidase family, Ascorbate peroxidase subfamily	292141911±23023518	443998002±166756514	396797314±156466955	a	b	ab	0.0703966	1.04027
Potra003841g23079.1	AT4G34670	40S ribosomal protein S3a-2	RP-S3Ae		Eukaryotic ribosomal protein eS1 family	43228101±15640525	84761684±19654255	68528792±23793675	a	b	b	0.509572	1.01654	✓
Potra003846g23121.1	AT3G57270	Probable glucan endo-1,3-beta-glucosidase BG1, EC 3.2.1.39 (Beta-1,3-glucanase 1, AtBG1)	BG1	3.2.1.39	Glycosyl hydrolase 17 family	16145069301±3412410111	9335116882±4557588595	8605425346±4943980773	b	a	a	-0.29495	0.859547
Potra003847g23127.1	AT3G08940	Chlorophyll a-b binding protein CP29.2, chloroplastic (LHCB4.2) (LHCII protein 4.2)	LHCB4.2		Light-harvesting chlorophyll a/b-binding (LHC) protein family	202796910±39921345	133505923±20246998	142032392±40368165	b	a	a	-0.191593	1.02078
Potra003857g23184.1	AT3G10130	Heme-binding-like protein At3g10130, chloroplastic	HBPL1		HEBP family	94659325±41298204	31309535±24543184	61839166±28864094	b	a	a	0.212831	1.02967
Potra003860g23197.1	AT1G11530	Thioredoxin-like protein CXXS1, AtCXXS1 (Mono-cysteine thioredoxin 1)	CXXS1		Thioredoxin family	26669798±7558047	8894850±4535802	13603852±13347383	b	a	a	-0.410122	0.980058
Potra003882g23311.1	AT5G02560	Probable histone H2A.4 (HTA12)	HTA12		Histone H2A family	1703436109±381961266	1045025182±126303304	1243458977±181314793	b	a	a	-0.506223	1.44858	✓
Potra003884g23327.2	AT3G51800	ERBB-3 BINDING PROTEIN 1, AtEBP1 (Proliferation-associated protein G2p, AtG2) (Protein CELL-PROLIFERATION-RELATED, AtCPR)	EBP1		Peptidase M24 family	363010985±172167333	666575047±200508342	419957059±150513654	a	b	a	-0.068936	1.22812
Potra003888g23347.1	AT4G37990	Cinnamyl alcohol dehydrogenase 8, AtCAD8, EC 1.1.1.195 (NAD-dependent mannitol dehydrogenase 2)	ELI3-2	1.1.1.195	Zinc-containing alcohol dehydrogenase family	18414210±6633854	75974114±34328602	86673803±26701150	a	b	b	0.210186	0.782868
Potra003929g23574.2	AT5G27380	Glutathione synthetase, chloroplastic, GSH synthetase, GSH-S, Glutathione synthase, EC 6.3.2.3	GSH2	6.3.2.3	Eukaryotic GSH synthase family	36301973±25295516	53064759±22537408	95682603±47945998	a	ab	b	0.44214	0.914621
Potra003962g35664.1	AT2G28470	Beta-galactosidase 8, Lactase 8, EC 3.2.1.23 (Protein AR782)	BGAL8	3.2.1.23	Glycosyl hydrolase 35 family	914881628±163278850	466824981±159973779	719256560±140515317	c	a	b	-0.73383	1.32326	✓
Potra003975g23909.1	AT5G45680	Peptidyl-prolyl cis-trans isomerase FKBP13, chloroplastic, PPIase FKBP13, EC 5.2.1.8 (FK506-binding protein 1) (FK506-binding protein 13, AtFKBP13) (Immunophilin FKBP13) (Rotamase)	FKBP13	5.2.1.8	FKBP-type PPIase family	67134039±10765961	64348660±17466604	45463784±13831725	b	b	a	-0.231082	0.981591
Potra003990g24032.1	AT2G44610	Ras-related protein RABH1b, AtRABH1b (Ras-related protein Rab6A, AtRab6A)	RAB6A		Small GTPase superfamily, Rab family	28465440±9085067	15979742±6493280	27704248±10327931	b	a	b	-0.047174	0.55187
Potra004012g24213.1	AT4G24330	At4g24330 (Uncharacterized protein AT4g24330) (Uncharacterized protein T22A6.160)				15897891±2222764	25763175±6049031	24722964±8217199	a	b	b	0.261262	1.06593
Potra004044g24376.1	AT4G10840	Protein KINESIN LIGHT CHAIN-RELATED 1	KLCR1		Kinesin light chain family	187362637±77405684	81824240±46411683	104668136±58356195	b	a	b	-0.189091	0.805735
Potra004104g24509.1	AT5G06480	ML domain-containing protein				144766926±24162733	88017338±23764280	122265908±21507730	b	a	b	-0.764906	1.45748	✓
Potra004135g24582.1	AT1G15930	40S ribosomal protein S12-1	RP-S12e		Eukaryotic ribosomal protein eS12 family	129501332±24984625	213563762±69849610	183630599±38004010	a	b	ab	-0.0464997	0.855278
Potra004177g24661.1	AT1G65270	Uncharacterized protein	EMC10			126710817±44468761	140740990±28507821	202946566±64518550	a	ab	b	-0.0433227	0.683932
Potra004288g24778.1	AT4G24190	Endoplasmin homolog (Glucose-regulated protein 94 homolog, GRP-94 homolog) (Heat shock protein 90-7, AtHSP90.7, AtHsp90-7) (Protein SHEPHERD)	SHD		Heat shock protein 90 family	2909108966±311484395	4667851683±791828773	3087825877±417812601	a	b	a	0.313104	1.31127
Potra004294g24783.1	AT4G15480	UDP-glycosyltransferase 84A1, EC 2.4.1.120, EC 2.4.1.177 (Hydroxycinnamate glucosyltransferase 2, AtHCAGT2)	UGT84A1	2.4.1.120; 2.4.1.177	UDP-glycosyltransferase family	21472189±12357177	165144117±125204576	381312470±369644756	a	b	b	0.651178	1.22878	✓
Potra004299g24786.1	AT3G47860	Chloroplastic lipocalin, AtCHL	CHL		Calycin superfamily, Lipocalin family	167870381±14567334	90637334±23214941	100812499±45795446	b	a	a	-0.25136	0.726521
Potra004300g24788.1	N/A	trypsin inhibitor	KTI1			154732831±182592766	1260609756±944701505	645245234±243980745	a	b	ab	0.617159	1.07122	✓
Potra004522g32668.1	AT3G29590	Malonyl-CoA:anthocyanidin 5-O-glucoside-6''-O-malonyltransferase, EC 2.3.1.- (Anthocyanin 5-aromatic acyltransferase-like protein, At5MAT)	AT5MAT	2.3.1.-	Plant acyltransferase family	237139405±46533902	546772757±80646328	378736982±89239193	a	c	b	0.561971	1.06383	✓
Potra004562g25069.1	AT5G01870	Non-specific lipid-transfer protein 10, LTP 10			Plant LTP family	10898349±1882162	29753082±7111676	17535665±8306250	a	b	a	0.665152	1.30718	✓
Potra005404g25385.2	AT5G16660	Uncharacterized protein				215785547±42100839	135414739±21658462	181061708±30105013	b	a	b	0.0299893	0.789585
Potra005645g25453.1	AT1G53830	Pectinesterase 2, PE 2, EC 3.1.1.11 (Pectin methylesterase 2, AtPME2)	PME2	3.1.1.11	PMEI family; Pectinesterase family	661142643±46852624	438149282±90497265	641561671±216395638	b	a	b	-0.104464	1.04585
Potra005645g25454.1	AT3G29200	Chorismate mutase 1, chloroplastic, AtCM1, EC 5.4.99.5 (CM-1)	CM1	5.4.99.5		104374944±9006651	67589990±22426668	115947999±18446180	b	a	b	0.0665669	0.98428
Potra005821g25500.1	AT5G40580	Proteasome subunit beta type-7-B, EC 3.4.25.1 (20S proteasome beta subunit B-2) (Proteasome component FC) (Proteasome subunit beta type-2)	PBB2	3.4.25.1	Peptidase T1B family	18777877±7786875	31507264±5581591	19229884±5148403	a	b	a	-0.177073	0.792478
Potra006434g25682.1	AT3G21780	UDP-glycosyltransferase 71B6, EC 2.4.1.- (Abscisic acid glycosyltransferase)	UGT71B6	2.4.1.-	UDP-glycosyltransferase family	42820555±6926389	22996568±7834601	28952710±10090984	b	a	b	0.183735	0.935327
Potra006727g25764.1	AT1G73620	Pathogenesis-related thaumatin superfamily protein (Thaumatin-like protein; 9376-10898)				17278588±13425785	56754096±24912011	50994602±18793835	a	b	b	-0.510334	1.42602	X
Potra006753g25774.1	AT3G02720	Protein DJ-1 homolog D, AtDJ1D (Lactoylglutathione lyase DJ1D, EC 4.4.1.5)	DJ1D	4.4.1.5	Peptidase C56 family	54792826±17111244	43406319±13905572	35284564±2180961	b	ab	a	-0.0682977	1.34958
Potra006890g25851.1	AT3G25290	Cytochrome b561 and DOMON domain-containing protein At3g25290 (Protein b561A.tha3)				36644826±35014180	43167084±16948812	66431713±8955313	a	a	b	-0.34796	0.983808
Potra006892g25852.1	AT1G58170	Dirigent protein 19, AtDIR19	DIR19		Plant dirigent protein family	143461969±24998175	91610884±20306008	164004516±21470844	b	a	b	-0.427486	0.86653
Potra007760g26019.1	AT2G37040	Phenylalanine ammonia-lyase 1, EC 4.3.1.24	PAL1	4.3.1.24	PAL/histidase family	1382322659±110811372	2027618243±509895906	2110528302±837715153	a	b	b	0.480676	1.16203
Potra008962g26264.1	AT5G04170	Probable calcium-binding protein CML50 (Calmodulin-like protein 50)	CML			165971802±20319727	107208912±29322607	109831017±25294550	b	a	a	0.146487	0.811073
Potra008967g26265.1	AT5G40020	Uncharacterized protein				99023691±28438394	34297948±21030372	54449181±12213846	b	a	a	-0.910593	1.60429	✓
Potra008976g26268.1	AT3G16520	UDP-glycosyltransferase 88A1, EC 2.4.1.-	UGT88A1	2.4.1.-	UDP-glycosyltransferase family	NA	44409487±27000107	99513543±62152195	a	b	b	0.602331	1.24721	✓
Potra009307g26334.1	AT2G14580	Pathogenesis-related protein 1, AtPRB1	PRB1		CRISP family	8866086±4249993	101228201±105474773	34466205±13817769	a	b	ab	0.642355	1.31711	✓
Potra010112g26489.1	AT2G34790	Berberine bridge enzyme-like 15, AtBBE-like 15, EC 1.1.1.194, EC 1.1.1.195 (Protein EMBRYO SAC DEVELOPMENT ARREST 28) (Protein MATERNAL EFFECT EMBRYO ARREST 23)	MEE23	1.1.1.194; 1.1.1.195	Oxygen-dependent FAD-linked oxidoreductase family	8290940569±670485687	5000676762±1881381965	7988414116±1215139804	b	a	b	-0.804248	1.43835	✓
Potra010177g26513.1	AT5G13930	Chalcone synthase, EC 2.3.1.74 (Naringenin-chalcone synthase) (Protein TRANSPARENT TESTA 4)	TT4	2.3.1.74	Thiolase-like superfamily, Chalcone/stilbene synthases family	15009556±9591338	208081876±199207317	375573743±421437392	a	b	b	0.52768	1.10153	✓
Potra010392g26584.1	AT1G54820	Protein kinase superfamily protein				NA	209589597±115861903	29759598±4161576	a	b	a	0.389307	1.05692
Potra148973g26640.1	AT3G07480	2Fe-2S ferredoxin-like superfamily protein (F21O3.19 protein) (Uncharacterized protein At3g07480) (Uncharacterized protein F21O3.19)	2Fe-2S ferredoxin			63272807±14677590	12751089±6196467	19150281±12881491	b	a	a	-0.319399	0.855914
Potra152996g26723.1	N/A	Polyphenol oxidase	PPO	1.14.18.1		937817910±151000792	1954717934±339692124	2122590148±1126141781	a	b	b	0.731517	1.29265	✓
Potra154020g26738.1	AT5G06580	D-lactate dehydrogenase [cytochrome], mitochondrial, AtD-LDH, EC 1.1.2.4 (D-lactate ferricytochrome C oxidoreductase) (Glycolate dehydrogenase)	LDHD	1.1.2.4	FAD-binding oxidoreductase/transferase type 4 family	70479053±19093705	155711949±29225449	127195687±34728740	a	b	b	0.212367	0.830297
Potra161143g26908.1	AT5G10730	AT5g10730/MAJ23_90 (NAD(P)-binding Rossmann-fold superfamily protein) (Uncharacterized protein AT5g10730)				8184326±3698517	14642506±3571962	16381843±8085241	a	ab	b	0.0532662	0.816911
Potra161202g26919.1	AT2G28790	Pathogenesis-related thaumatin superfamily protein				500208487±57481228	210379406±50542224	295989058±79041369	c	a	b	-0.724191	1.45303	✓
Potra161861g26974.1	AT5G65810	Probable pectin methylesterase CGR3, EC 2.1.1.- (Cotton Golgi-related 3)	CGR3	2.1.1.-	Class I-like SAM-binding methyltransferase superfamily	17475420±3458831	22818563±4088718	26957609±7328271	a	b	b	0.0768465	0.674745
Potra162801g27040.1	AT5G59720	18.1 kDa class I heat shock protein (18.1 kDa heat shock protein, AtHsp18.1)	HSP18.2		Small heat shock protein (HSP20) family	2030893609±336576859	3431473400±673561213	1830336186±576719389	a	b	a	0.530447	1.51625	✓
Potra163040g27061.1	AT2G44480	Beta-glucosidase 17, AtBGLU17, EC 3.2.1.21	BGLU17	3.2.1.21	Glycosyl hydrolase 1 family	50613417±22985908	122539363±85481497	70542870±25173918	a	b	a	0.376795	1.18503
Potra167699g27300.1	AT3G05500	REF/SRPP-like protein At3g05500			REF/SRPP family	24053674±7505890	71247004±36011687	93917356±46773698	a	b	b	0.709679	1.27702	✓
Potra169505g34200.1	AT4G11650	Osmotin-like protein OSM34	OSM34		Thaumatin family	NA	38459597±41264746	3627042±591051	a	b	a	0.344775	1.19216
Potra170474g27520.1	AT4G25150	Acid phosphatase-like protein (HAD superfamily, subfamily IIIB acid phosphatase) (Putative acid phosphatase)				366700654±108110561	210183786±63536691	284574415±156559689	b	a	b	-0.259505	1.05526
Potra173456g27649.1	AT3G10920	Superoxide dismutase [Mn] 1, mitochondrial, EC 1.15.1.1 (Protein MANGANESE SUPEROXIDE DISMUTASE 1, AtMSD1) (Protein MATERNAL EFFECT EMBRYO ARREST 33)	MSD1	1.15.1.1	Iron/manganese superoxide dismutase family	955561134±209097606	1620061429±312131944	1432130043±342748213	a	b	b	0.569676	1.1228	✓
Potra174739g27748.1	AT3G17210	Stress-response A/B barrel domain-containing protein HS1 (Pop3 family protein At3g17210) (Protein HEAT STABLE 1, AtHS1)	HS1			673591913±225505772	1204936864±283626476	906165411±184290394	a	b	a	0.67028	1.39614	✓
Potra175791g27831.1	AT1G28290	Non-classical arabinogalactan protein 31 (Hydroxyproline-rich arabinogalactan protein 31)	AGP31		Non-classical AGP family	1088601652±154862289	621082741±112402077	803908009±77807273	c	a	b	-0.342139	0.935391
Potra176359g27880.1	AT3G23390	60S ribosomal protein L36a	RP-L44e		Eukaryotic ribosomal protein eL42 family	36576792±29233138	37914467±4916069	56261256±12657401	a	ab	b	-0.231005	0.7831
Potra177279g33762.2	AT4G39330	Probable cinnamyl alcohol dehydrogenase 9, AtCAD9, EC 1.1.1.195	CAD9	1.1.1.195	Zinc-containing alcohol dehydrogenase family	44731731±3590741	25352882±6595959	30513048±8773843	b	a	a	-0.869596	1.48934	✓
Potra179119g27991.1	AT1G57860	60S ribosomal protein L21-2	RP-L21e		Eukaryotic ribosomal protein eL21 family	12671876±7392723	13912210±12077881	27554257±14143304	a	a	b	0.417392	0.806383
Potra179417g28014.1	AT4G15000	60S ribosomal protein L27-3	RP-L27e		Eukaryotic ribosomal protein eL27 family	116541675±18114374	176594944±75047750	159715648±47057417	a	b	ab	0.00791751	0.981674
Potra179495g28020.1	AT4G24220	3-oxo-Delta(4,5)-steroid 5-beta-reductase, EC 1.3.1.3 (Delta(4)-3-oxosteroid 5-beta-reductase) (Delta-4,5-steroid 5-beta-reductase, At5beta-StR) (Progesterone 5-beta-reductase, 5beta-POR) (Protein VEIN PATTERNING 1)	VEP1	1.3.1.3	Short-chain dehydrogenases/reductases (SDR) family	151268127±159751620	113101266±72392322	324946700±142847845	a	a	b	0.481897	1.06943
Potra179573g28025.1	AT2G29360	Tropinone reductase homolog At2g29360, EC 1.1.1.-	TR1	1.1.1.-	Short-chain dehydrogenases/reductases (SDR) family, SDR65C subfamily	90013217±12572239	173565642±68988054	227526452±124649361	a	ab	b	0.476473	1.07454
Potra179755g28046.1	AT5G66090	hypothetical protein				19304142±9200437	29460550±11491445	24961286±3825742	a	b	ab	0.426271	1.06546
Potra181304g28146.1	AT2G41430	Protein EARLY RESPONSIVE TO DEHYDRATION 15 (PAM2-containing protein CID1) (Polyadenylate-binding protein-interacting protein 1, PABP-interacting protein 1, Poly(A)-binding protein-interacting protein 1) (Protein CTC-INTERACTING DOMAIN 1) (Protein LIGHT STRESS-REGULATED 1)	ERD15			27073276±12989514	35259844±8835340	42179721±4567068	a	ab	b	0.676602	1.22299	✓
Potra182522g28231.1	AT1G61150	Protein GID8 homolog	GID8		GID8 family	39197013±10879243	20542615±2010830	28307584±11297258	b	a	b	-0.378501	0.810473
Potra182927g28265.1	AT2G40010	60S acidic ribosomal protein P0-1	RP-LP0		Universal ribosomal protein uL10 family	805565379±236060640	1314767524±172446197	1164055120±161878417	a	b	b	0.671475	1.2345	✓
Potra183245g28286.1	AT1G72370	40S ribosomal protein Sa-1 (Laminin receptor homolog) (p40)	P40		Universal ribosomal protein uS2 family	1630674878±442384368	1975935473±355554396	2380496795±262446171	a	ab	b	0.382538	1.01415
Potra183497g28311.1	AT4G15800	Protein RALF-like 33	RALFL33		Plant rapid alkalinization factor (RALF) family	132323070±29696211	44678530±16735021	81546685±19259161	c	a	b	-0.724696	1.38284	✓
Potra185872g28390.1	AT5G16940	hypothetical protein			Gfa family	13068018±3497712	28684877±13060323	21429187±11137941	a	b	ab	0.308653	0.955574
Potra187883g28547.2	AT4G00430	Probable aquaporin PIP1-4 (Plasma membrane intrinsic protein 1-4, AtPIP1;4) (Transmembrane protein C, TMP-C)	PIP14		MIP/aquaporin (TC 1.A.8) family, PIP (TC 1.A.8.11) subfamily	35596113±12378493	91474378±27323303	89359953±29332097	a	b	b	0.477385	1.01123
Potra188664g28623.1	AT5G60860	Ras-related protein RABA1f, AtRABA1f	RABA1f		Small GTPase superfamily, Rab family	59480692±23388368	32003855±9316052	49822259±10732741	b	a	b	-0.184344	1.04299
Potra191525g28761.1	AT4G39330	Probable cinnamyl alcohol dehydrogenase 9, AtCAD9, EC 1.1.1.195	CAD9	1.1.1.195	Zinc-containing alcohol dehydrogenase family	141886439±42108829	43321958±33184172	87337261±64295005	b	a	b	-0.601878	1.16383	✓
Potra192724g28830.1	AT1G17860	Kunitz trypsin inhibitor 5, AtKTI5 (Kunitz trypsin inhibitor 2, AtKTI2)	KTI5		Protease inhibitor I3 (leguminous Kunitz-type inhibitor) family	50012555±14996651	94526291±32182624	87565389±35980633	a	b	b	0.564439	1.43233	✓
Potra194092g28921.1	AT5G42800	Dihydroflavonol 4-reductase, DFR, EC 1.1.1.219 (Dihydrokaempferol 4-reductase) (Flavanone 4-reductase, FNR, EC 1.1.1.234) (Protein TRANSPARENT TESTA 3)	DFR	1.1.1.219; 1.1.1.234	NAD(P)-dependent epimerase/dehydratase family, Dihydroflavonol-4-reductase subfamily	11985714±6083842	27607650±29334820	47752903±40070140	a	ab	b	0.549944	1.08493	✓
Potra194352g28949.1	AT5G59720	18.1 kDa class I heat shock protein (18.1 kDa heat shock protein, AtHsp18.1)	HSP18.2		Small heat shock protein (HSP20) family	26777085±16154844	67071497±33443245	19293426±8378863	a	b	a	0.324605	1.05573
Potra196076g29084.1	AT3G04120	Glyceraldehyde-3-phosphate dehydrogenase GAPC1, cytosolic, EC 1.2.1.12 (NAD-dependent glyceraldehydephosphate dehydrogenase C subunit 1)	GAPC1	1.2.1.12	Glyceraldehyde-3-phosphate dehydrogenase family	942100756±134149837	1822731469±735848855	2022692528±844065250	a	b	b	0.500737	1.25893	✓
Potra196687g29136.2	AT4G33420	Peroxidase 47, Atperox P47, EC 1.11.1.7 (ATP32)	PRX	1.11.1.7	Peroxidase family, Classical plant (class III) peroxidase subfamily	12540494±1828558	4703029±1555254	8001619±2635741	c	a	b	-0.384842	0.792373
Potra196739g29150.1	ATCG00480	ATP synthase subunit beta, chloroplastic, EC 7.1.2.2 (ATP synthase F1 sector subunit beta) (F-ATPase subunit beta)	PB	7.1.2.2	ATPase alpha/beta chains family	344276528±278748770	130602913±97266527	218294668±115728467	b	a	ab	-0.187875	1.05952
Potra196739g29154.1	ATCG00340	Photosystem I P700 chlorophyll a apoprotein A2, EC 1.97.1.12 (PSI-B) (PsaB)	PSAB	1.97.1.12	PsaA/PsaB family	147178835±115551829	42876035±22748819	68245131±67077088	b	a	a	0.133262	1.02155
Potra197114g29195.1	ATMG00220	Cytochrome b (Complex III subunit 3) (Complex III subunit III) (Cytochrome b-c1 complex subunit 3) (Ubiquinol-cytochrome-c reductase complex cytochrome b subunit)	cob		Cytochrome b family	56217236±5222087	76788262±13605986	88943079±8328693	a	b	b	0.253108	1.08784
Potra197173g29204.1	AT5G02790	Glutathione S-transferase L3, AtGSTL3, EC 2.5.1.18 (GST class-lambda member 3)	GSTL3	2.5.1.18	GST superfamily, Lambda family	18123513±6200995	25270328±5335759	31133033±8945218	a	ab	b	0.506691	1.0206	✓
Potra197450g29226.1	N/A	Polyphenol oxidase	PPO	1.14.18.1		2990904669±356237434	5351673425±1077904486	3314205938±475908339	a	b	a	0.243029	0.921801
Potra198246g29297.1	AT1G60420	Probable nucleoredoxin 1, AtNrx1, EC 1.8.1.8	NXN	1.8.1.8	Nucleoredoxin family	751331948±124527025	1458372517±154718501	847024893±188803306	a	b	a	0.653926	1.23904	✓
Potra198800g30234.1	ATCG01060	Photosystem I iron-sulfur center, EC 1.97.1.12 (9 kDa polypeptide) (PSI-C) (Photosystem I subunit VII) (PsaC)	PSAC	1.97.1.12		8752473±6179654	3169103±916948	4873202±2786144	b	a	a	-0.141498	1.06281
Potra199816g29441.1	AT3G53980	hypothetical protein				260582941±82885159	94300178±44766852	181075984±18635397	c	a	b	-0.505013	1.21316	✓
Potri.001G004500.1.p1	AT5G19760	Mitochondrial dicarboxylate/tricarboxylate transporter DTC (Dicarboxylate/tricarboxylate carrier)	DTC		Mitochondrial carrier (TC 2.A.29) family	14408571±5094704	23247359±6854103	28085044±13753977	a	ab	b	0.214099	1.39767
Potri.001G011500.1.p1	AT5G06720	Peroxidase 53, Atperox P53, EC 1.11.1.7 (ATPA2)	PA2	1.11.1.7	Peroxidase family, Classical plant (class III) peroxidase subfamily	NA	25637813±15759055	6139349±NA	a	b	a	0.506469	1.19841	✓
Potri.001G018200.1.p1	AT5G12950	Proline-tRNA ligase (DUF1680) (Uncharacterized protein At5g12950/T24H18_120) (Uncharacterized protein T24H18_120)	K09955			772069740±170629430	509659525±178781046	732789639±203861765	b	a	b	NA	NA
Potri.001G019400.1.p1	AT5G13490	ADP,ATP carrier protein 2, mitochondrial (ADP/ATP translocase 2) (Adenine nucleotide translocator 2, ANT 2)	AAC2		Mitochondrial carrier (TC 2.A.29) family	36471358±14284661	21817980±9993952	56421199±19548490	a	a	b	-0.0345086	0.937569
Potri.001G029900.1.p1	AT3G12260	NADH dehydrogenase [ubiquinone] 1 alpha subcomplex subunit 6	NDUFA6		Complex I LYR family	26879757±11088707	55252499±12006057	58620550±23615033	a	b	b	0.717752	1.3865	✓
Potri.001G042600.1.p1	AT3G12580	Heat shock 70 kDa protein 4 (Heat shock cognate 70 kDa protein 4) (Heat shock cognate protein 70-4, AtHsc70-4) (Heat shock protein 70-4, AtHsp70-4)	HSP70		Heat shock protein 70 (TC 1.A.33) family, DnaK subfamily	76601468±78831785	299084988±106982899	81875570±49653723	a	b	a	0.330813	1.01047
Potri.001G054400.1.p1	AT3G23990	Chaperonin CPN60, mitochondrial (HSP60)	HSP60		Chaperonin (HSP60) family	252479426±10752423	440747633±133731187	363766916±99950475	a	b	a	0.385051	1.02979
Potri.001G117900.1.p1	AT1G12310	Probable calcium-binding protein CML13 (Calmodulin-like protein 13)	CML			27106753±11061835	16032506±5671922	21979572±5775272	b	a	b	0.222773	0.88916
Potri.001G139500.1.p1	AT4G17770	Alpha,alpha-trehalose-phosphate synthase [UDP-forming] 5, EC 2.4.1.15 (Trehalose-6-phosphate synthase 5, AtTPS5)	TPS5	2.4.1.15	Glycosyltransferase 20 family; Trehalose phosphatase family	14165541±3965163	44287894±5088399	11599388±NA	a	b	a	-0.100375	0.487077
Potri.001G162400.1.p1	AT3G14310	Pectinesterase/pectinesterase inhibitor 3 [Includes: Pectinesterase inhibitor 3 (Pectin methylesterase inhibitor 3); Pectinesterase 3, PE 3, EC 3.1.1.11 (Pectin methylesterase 27, AtPME27) (Pectin methylesterase 3) ]	PME3	3.1.1.11	PMEI family; Pectinesterase family	469943257±72589063	272867460±79433951	436127336±199012401	b	a	b	0.293423	0.873463
Potri.001G191000.1.p1	AT4G25150	Acid phosphatase-like protein (HAD superfamily, subfamily IIIB acid phosphatase) (Putative acid phosphatase)				102091690±13506361	38610691±12321407	82331328±27322255	b	a	b	-0.664702	1.28495	✓
Potri.001G197900.2.p	AT1G54270	Eukaryotic initiation factor 4A-2, eIF-4A-2, EC 3.6.4.13 (ATP-dependent RNA helicase eIF4A-2) (DEAD-box ATP-dependent RNA helicase 19)	EIF4A-2	3.6.4.13	DEAD box helicase family, eIF4A subfamily	37805854±10069345	94256292±31836609	108610080±68119550	a	b	b	0.57048	1.10826	✓
Potri.001G236700.2.p	AT5G59890	Actin-depolymerizing factor 4, ADF-4, AtADF4	ADF4		Actin-binding proteins ADF family	1360838789±147482963	890710526±119525689	1158524232±240622372	b	a	b	-0.252537	0.861328
Potri.001G307200.1.p1	AT4G39330	Probable cinnamyl alcohol dehydrogenase 9, AtCAD9, EC 1.1.1.195	CAD9	1.1.1.195	Zinc-containing alcohol dehydrogenase family	414278999±99577282	193850331±62859071	217645120±51010672	b	a	a	-0.821878	1.42741	✓
Potri.001G367900.1.p1	AT5G55730	Fasciclin-like arabinogalactan protein 1	FLA1		Fasciclin-like AGP family	40046347±7454466	25837901±4411041	27020521±9782148	b	a	a	-0.182192	0.914593
Potri.001G377400.1.p1	AT3G15010	UBP1-associated protein 2C	HNRNPA1_3			34669398±9417900	38944781±19148183	64367546±16371041	a	a	b	0.089251	0.760748
Potri.001G380000.1.p1	AT3G62730	Desiccation-like protein				12676089±1088985	204122236±143451897	122234784±91699890	a	b	a	0.488968	1.23073
Potri.001G383500.2.p1	AT1G78570	Trifunctional UDP-glucose 4,6-dehydratase/UDP-4-keto-6-deoxy-D-glucose 3,5-epimerase/UDP-4-keto-L-rhamnose-reductase RHM1 (Protein REPRESSOR OF LRX1 1) (Rhamnose biosynthetic enzyme 1, AtRHM1) [Includes: UDP-glucose 4,6-dehydratase, EC 4.2.1.76; UDP-4-keto-6-deoxy-D-glucose 3,5-epimerase/UDP-4-keto-L-rhamnose 4-keto-reductase, EC 1.1.1.-, EC 5.1.3.- ]	RHM1	1.1.1.-; 4.2.1.76; 5.1.3.-	NAD(P)-dependent epimerase/dehydratase family, dTDP-glucose dehydratase subfamily; DTDP-4-dehydrorhamnose reductase family	185206259±87669206	432457019±309627304	782374745±552290260	a	ab	b	0.585158	1.21374	✓
Potri.001G387900.1.p1	N/A	Polyphenol oxidase	PPO	1.14.18.1		3586029557±292479358	5596423469±663483910	4051676031±852307250	a	b	a	0.394941	0.987224
Potri.001G388400.1_1	N/A	Polyphenol oxidase	PPO	1.14.18.1		656615449±146695312	1105979516±213373586	842452070±102314370	a	b	a	NA	NA
Potri.001G391900.3.p1	AT3G14940	Phosphoenolpyruvate carboxylase 3, AtPPC3, PEPC 3, PEPCase 3, EC 4.1.1.31	PPC3	4.1.1.31	PEPCase type 1 family	1636363947±241126792	2552770224±752108996	1902954889±493795139	a	b	a	0.51865	1.14395	✓
Potri.001G395700.1.p1	AT3G29590	Malonyl-CoA:anthocyanidin 5-O-glucoside-6''-O-malonyltransferase, EC 2.3.1.- (Anthocyanin 5-aromatic acyltransferase-like protein, At5MAT)	AT5MAT	2.3.1.-	Plant acyltransferase family	218481245±54691083	494511336±35458642	303210934±1342201	a	c	b	0.805138	1.46705	✓
Potri.001G449500.1.p1	AT1G32900	Granule-bound starch synthase 1, chloroplastic/amyloplastic, AtGBS1, AtGBSS1, EC 2.4.1.242 (Granule-bound starch synthase I, GBSS-I)	GBSS1	2.4.1.242	Glycosyltransferase 1 family, Bacterial/plant glycogen synthase subfamily	59694127±36921854	110492037±32313925	72161987±16145902	a	b	a	0.240784	1.22594
Potri.001G456800.1_1	AT4G35460	Thioredoxin reductase 1, mitochondrial, EC 1.8.1.9 (NADPH-dependent thioredoxin reductase 1, NTR1) (NADPH-dependent thioredoxin reductase B, AtNTRB)	NTRB	1.8.1.9	Class-II pyridine nucleotide-disulfide oxidoreductase family	48913949±34045735	112475496±38574497	125800874±25374871	a	b	b	NA	NA
Potri.001G462800.1.p1	AT2G34790	Berberine bridge enzyme-like 15, AtBBE-like 15, EC 1.1.1.194, EC 1.1.1.195 (Protein EMBRYO SAC DEVELOPMENT ARREST 28) (Protein MATERNAL EFFECT EMBRYO ARREST 23)	MEE23	1.1.1.194; 1.1.1.195	Oxygen-dependent FAD-linked oxidoreductase family	153018486±37463099	94022498±22658613	152929171±27933314	b	a	b	-0.645852	1.24908	✓
Potri.002G073800.1.p1	AT2G02850	Basic blue protein (Plantacyanin)	ARPN			34693856±5275250	7984840±3534967	22043982±3571060	c	a	b	-0.460504	0.948878
Potri.002G165000.1.p1	AT2G46140	Desiccation-related protein At2g46140 (LEA type-2 family protein At2g46140)	LEA2R		LEA type 2 family	13601287±2866068	11269780±3805190	7607320±2099254	b	ab	a	-0.771403	1.42466	✓
Potri.002G171700.1.p1	AT1G01300	Aspartyl protease family protein 2, EC 3.4.23.-	APF2	3.4.23.-	Peptidase A1 family	131732733±19636208	83672983±15639736	117747617±20984114	b	a	b	-0.251364	1.1362
Potri.002G207093.1.p	AT1G02930	Glutathione S-transferase F6, AtGSTF6, EC 2.5.1.18 (AtGSTF3) (GST class-phi member 6) (Glutathione S-transferase 1, AtGST1) (Protein EARLY RESPONSE TO DEHYDRATION 11)	GSTF6	2.5.1.18	GST superfamily, Phi family	64957746±19677630	149923315±58605940	147697719±62661061	a	b	b	0.336691	0.801773
Potri.002G252900.1.p1	AT3G23990	Chaperonin CPN60, mitochondrial (HSP60)	HSP60		Chaperonin (HSP60) family	142313861±48332506	81275550±31076732	151267439±33038264	b	a	b	-0.908208	1.56447	✓
Potri.002G255900.1.p1	AT2G20360	NADH dehydrogenase [ubiquinone] 1 alpha subcomplex subunit 9, mitochondrial	NDUFA9		Complex I NDUFA9 subunit family	16861137±6442081	29647867±8403125	31810745±6954209	a	b	b	0.636392	1.19773	✓
Potri.003G038900.1.p1	AT3G13870	Protein ROOT HAIR DEFECTIVE 3, EC 3.6.5.- (Protein FRAGILE FIBER 4) (Protein SEY1 homolog 1)	RHD3	3.6.5.-	TRAFAC class dynamin-like GTPase superfamily, GB1/RHD3 GTPase family, RHD3 subfamily	53151134±13775270	68243301±22501740	103266660±25057484	a	a	b	0.210778	0.64159
Potri.003G045200.1.p1	AT1G51760	IAA-amino acid hydrolase ILR1-like 4, EC 3.5.1.- (jasmonoyl-L-amino acid hydrolase, EC 3.5.1.127)	IAR3	3.5.1.-; 3.5.1.127	Peptidase M20 family	68819538±39217178	113520292±18103945	176209363±67285192	a	a	b	0.68204	1.31155	✓
Potri.003G046200.1.p	AT5G45280	Pectin acetylesterase 11, EC 3.1.1.-	PAE11	3.1.1.-	Pectinacetylesterase family	161885149±17465113	58381036±34905651	133201413±23339760	b	a	b	-0.365916	0.860321
Potri.003G046200.1.p1	AT5G45280	Pectin acetylesterase 11, EC 3.1.1.-	PAE11	3.1.1.-	Pectinacetylesterase family	495656566±69456177	234266460±62845483	461344058±120343581	b	a	b	-0.148683	1.37556
Potri.003G069300.1.p1	AT3G14130	Peroxisomal (S)-2-hydroxyacid oxidase GLO4, EC 1.1.3.15 (Glycolate oxidase 4, AtGLO4, GOX 4) (lHAOX1)	HAOX1	1.1.3.15	FMN-dependent alpha-hydroxy acid dehydrogenase family	20301002±14883493	35451750±15697405	42555308±11343883	a	b	b	0.669	1.23687	✓
Potri.003G072800.1.p1	AT3G14310	Pectinesterase/pectinesterase inhibitor 3 [Includes: Pectinesterase inhibitor 3 (Pectin methylesterase inhibitor 3); Pectinesterase 3, PE 3, EC 3.1.1.11 (Pectin methylesterase 27, AtPME27) (Pectin methylesterase 3) ]	PME3	3.1.1.11	PMEI family; Pectinesterase family	884416735±286650788	1653871180±359199684	1182936765±67183967	a	b	a	0.454966	0.990948
Potri.003G114000.1.p1	AT4G22670	FAM10 family protein At4g22670	HIP1		FAM10 family	32372222±16976492	72381635±31370737	42533130±20794755	a	b	a	0.421628	1.05518
Potri.003G115000.1.p	AT1G12310	Probable calcium-binding protein CML13 (Calmodulin-like protein 13)	CML			38119188±18256817	16927504±13594209	36299059±19946058	b	a	b	-0.2357	0.527374
Potri.003G134500.1.p1	AT4G24220	3-oxo-Delta(4,5)-steroid 5-beta-reductase, EC 1.3.1.3 (Delta(4)-3-oxosteroid 5-beta-reductase) (Delta-4,5-steroid 5-beta-reductase, At5beta-StR) (Progesterone 5-beta-reductase, 5beta-POR) (Protein VEIN PATTERNING 1)	VEP1	1.3.1.3	Short-chain dehydrogenases/reductases (SDR) family	238647032±43806572	396978186±136636043	202963404±52443185	a	b	a	0.502395	1.08713	✓
Potri.003G210900.1.p1	AT3G20790	NAD(P)-binding Rossmann-fold superfamily protein (Uncharacterized protein At3g20790)				12649286±3907416	35263955±5807791	47111198±25386964	a	b	b	0.609392	1.18978	✓
Potri.004G007600.1.p1	AT1G11910	Aspartic proteinase A1, EC 3.4.23.-	APA1	3.4.23.-	Peptidase A1 family	739533585±141567537	344785021±150199987	595260061±124012401	b	a	b	NA	NA
Potri.004G044700.1.p1	AT2G34700	Uncharacterized protein				1092454093±124635321	572154177±79475867	692868085±157017571	b	a	a	-0.183109	0.755347
Potri.004G044700.1.p1	AT2G34700	Uncharacterized protein				393588499±75758190	213243471±36225737	269509428±84326790	b	a	a	-0.183109	0.755347
Potri.004G054100.1.p1	AT5G54960	Pyruvate decarboxylase 2, AtPDC2, EC 4.1.1.1	PDC2	4.1.1.1	TPP enzyme family	5445279±1380254	15796876±8158813	11010963±5964637	a	b	a	0.272843	1.01727
Potri.004G067800.1.p	N/A	trypsin inhibitor	KTI1			11061367±5553466	2182501934±1338027296	1093443654±607558884	a	c	b	0.797296	1.46552	✓
Potri.004G067800.1.p1	AT1G17860	Kunitz trypsin inhibitor 5, AtKTI5 (Kunitz trypsin inhibitor 2, AtKTI2)	KTI5		Protease inhibitor I3 (leguminous Kunitz-type inhibitor) family	13976309±8155570	3559633655±2570037707	1545624532±827563060	a	b	b	0.779776	1.45896	✓
Potri.004G067800.1.p1	AT1G17860	Kunitz trypsin inhibitor 5, AtKTI5 (Kunitz trypsin inhibitor 2, AtKTI2)	KTI5		Protease inhibitor I3 (leguminous Kunitz-type inhibitor) family	6572801±4682987	814760225±823758791	337624539±152685883	a	b	b	0.779776	1.45896	✓
Potri.004G073600.1.p1	AT5G52640	Heat shock protein 90-1, AtHSP90.1, AtHsp90-1 (Heat shock protein 81-1, Hsp81-1) (Heat shock protein 83)	HSP90.1		Heat shock protein 90 family	116669012±44216907	251940453±72867506	146003620±57260024	a	b	a	0.0970897	0.978736
Potri.004G074900.1.p1	AT1G65930	Cytosolic isocitrate dehydrogenase [NADP], EC 1.1.1.42	cICDH	1.1.1.42	Isocitrate and isopropylmalate dehydrogenases family	81058526±16961067	125741807±29876193	140688588±58552054	a	ab	b	0.190838	0.875503
Potri.004G082800.1.p1	AT5G37510	NADH dehydrogenase [ubiquinone] iron-sulfur protein 1, mitochondrial, EC 7.1.1.2 (Protein EMBRYO DEFECTIVE 1467)	EMB1467	7.1.1.2	Complex I 75 kDa subunit family	125699294±31932158	222888266±71902750	206758752±40832022	a	b	b	0.554201	1.02463	✓
Potri.004G086600.1.p1	AT2G38540	Non-specific lipid-transfer protein 1, LTP 1	LP1		Plant LTP family	174483722±108151132	73809431±24833640	202282750±71510611	b	a	b	-0.191124	0.453142
Potri.004G155300.1.p1	AT2G21660	Glycine-rich RNA-binding protein 7, AtGR-RBP7 (AtRBG7) (Glycine-rich protein 7, AtGRP7) (Protein COLD, CIRCADIAN RHYTHM, AND RNA BINDING 2, Protein CCR2) (Small RNA binding protein 1, AtSRBP1)	GRP7		GR-RBP family	25516790±8336748	16588858±5179297	24352706±8966404	b	a	ab	-0.854689	1.49372	✓
Potri.004G182100.1.p1	AT3G12500	Basic endochitinase B, EC 3.2.1.14 (Pathogenesis-related protein 3, AtChiB, PR-3)	HCHIB	3.2.1.14	Glycosyl hydrolase 19 family, Chitinase class I subfamily	24863479±6268034	1116053066±1549926734	230310420±182504036	a	b	b	0.441605	1.19017
Potri.004G187400.1.p1	AT2G29500	17.6 kDa class I heat shock protein 2 (17.6 kDa heat shock protein 2, AtHsp17.6B)	HSP20		Small heat shock protein (HSP20) family	131453192±17364678	319369870±62125735	144016940±55592466	a	b	a	0.494907	1.46925
Potri.004G199100.1.p	AT5G22330	RuvB-like protein 1, EC 3.6.4.12 (49 kDa TATA box-binding protein-interacting protein homolog, AtTIP49a) (Ruv DNA-helicase-like protein)	RIN1	3.6.4.12	RuvB family	62567888±14048539	307451414±245443138	134374777±57195342	a	b	a	0.329085	1.05423
Potri.004G233800.1.p1	AT5G61510	GroES-like zinc-binding alcohol dehydrogenase family protein	qor			139760165±44849068	315031948±89101748	257210700±70801628	a	b	b	0.612425	1.22317	✓
Potri.004G233800.2.p	AT5G61510	GroES-like zinc-binding alcohol dehydrogenase family protein	qor			17461935±6552844	43169740±29713948	30752457±14111787	a	b	ab	0.316939	0.897135
Potri.005G001200.1.p1	AT5G26710	Glutamate--tRNA ligase, cytoplasmic, EC 6.1.1.17 (GluRSAt) (Glutamyl-tRNA synthetase, GluRS)	EARS	6.1.1.17	Class-I aminoacyl-tRNA synthetase family, Glutamate--tRNA ligase type 2 subfamily	133945765±21238670	211010205±67428406	173780523±75201495	a	b	ab	0.129802	0.921579
Potri.005G050600.1.p1	AT3G04880	DNA damage-repair/toleration protein DRT102	DRT102			31640443±13349304	45816550±15354104	31666646±5903140	a	b	a	0.241302	0.78915
Potri.005G076900.1.p1	AT2G22170	PLAT domain-containing protein 2, AtPLAT2, PLAT domain protein 2	PLAT2			68846881±25952702	37310211±20007176	68745685±7654656	b	a	b	-0.369334	0.67848
Potri.005G099900.1.p1	AT4G35630	Phosphoserine aminotransferase 1, chloroplastic, AtPSAT1, EC 2.6.1.52 (Phosphohydroxythreonine aminotransferase)	PSAT	2.6.1.52	Class-V pyridoxal-phosphate-dependent aminotransferase family, SerC subfamily	235477351±30630589	430330600±207683531	437923007±221565669	a	b	b	0.362732	1.08453
Potri.005G108100.1.p1	AT4G35830	Aconitate hydratase 1, Aconitase 1, EC 4.2.1.3 (Citrate hydro-lyase 1)	ACO1	4.2.1.3	Aconitase/IPM isomerase family	410479651±173401326	769070025±334948699	785957883±286918287	a	b	b	0.166405	0.851666
Potri.005G113700.1.p1	AT3G51240	Naringenin,2-oxoglutarate 3-dioxygenase, Naringenin 3-dioxygenase, EC 1.14.11.9 (F3H) (Flavanone 3-hydroxylase) (Protein TRANSPARENT TESTA 6)	F3H	1.14.11.9	Iron/ascorbate-dependent oxidoreductase family	NA	39556832±27775795	105288893±19665279	a	b	b	0.59188	1.27304	✓
Potri.005G118700.1.p1	AT5G66390	Peroxidase 72, Atperox P72, EC 1.11.1.7 (ATP6a) (PRXR8)	PRX	1.11.1.7	Peroxidase family, Classical plant (class III) peroxidase subfamily	556843256±109635917	897788257±151503789	664875137±185521108	a	b	a	0.492042	1.02964
Potri.005G147400.7.p1	AT2G22570	Nicotinamidase 1, AtNIC1, EC 3.5.1.19 (Nicotinamide deamidase 1)	NIC1	3.5.1.19	Isochorismatase family	24620827±7338303	43792170±12323810	43287273±15856778	a	b	b	0.341424	0.887359
Potri.005G190700.1.p1	AT1G43700	Transcription factor VIP1 (Protein SULPHATE UTILIZATION EFFICIENCY 3) (VirE2-interacting protein 1, AtVIP1) (bZIP transcription factor 51, AtbZIP51, bZIP protein 51)	VIP1		BZIP family	123659577±18434993	67671537±26433409	102971535±18450680	b	a	b	-0.787027	1.51887	✓
Potri.006G009200.1.p1	AT1G12050	Fumarylacetoacetase, EC 3.7.1.2 (Fumarylacetoacetate hydrolase, AtFAH) (Protein SHORT-DAY SENSITIVE CELL DEATH 1)	FAH	3.7.1.2	FAH family	153633005±45453162	282439689±110003716	274391003±136402595	a	b	b	0.482136	1.05983
Potri.006G033300.1.p1	AT2G40890	Cytochrome P450 98A3, EC 1.14.-.- (Protein REDUCED EPIDERMAL FLUORESCENCE 8) (p-coumaroylshikimate/quinate 3'-hydrolxylase, C3'H)	CYP98A3	1.14.-.-	Cytochrome P450 family	755365010±139437489	481244353±108601528	731867351±167238050	b	a	b	-0.446283	1.08208
Potri.006G036300.1.p1	AT1G66120	Butyrate--CoA ligase AAE11, peroxisomal, EC 6.2.1.2 (Acyl-activating enzyme 11) (Butyryl-CoA synthetase)	AAE11	6.2.1.2	ATP-dependent AMP-binding enzyme family	49358488±13434484	51660206±19301606	74694486±26272957	a	a	b	-0.197487	0.802523
Potri.006G085400.2.p1	AT4G31180	Aspartate--tRNA ligase 2, cytoplasmic, EC 6.1.1.12 (Aspartyl-tRNA synthetase, AspRS) (Protein IMPAIRED IN BABA-INDUCED DISEASE IMMUNITY 1)	DARS	6.1.1.12	Class-II aminoacyl-tRNA synthetase family, Type 2 subfamily	135837820±38963432	244717662±49868749	220222878±31667257	a	b	b	0.21627	1.0839
Potri.006G092800.1.p1	AT1G60070	AP-1 complex subunit gamma-2 (Adaptor protein complex AP-1 large subunit gamma-2) (Adaptor-related protein complex 1 subunit gamma-2) (Clathrin assembly protein complex 1 gamma-2 large chain) (Gamma-adaptin 2)	AP1G1		Adaptor complexes large subunit family	67004961±18128486	40860623±8595334	40781805±17233608	b	a	ab	0.412439	0.832917
Potri.006G093500.1.p1	AT5G59720	18.1 kDa class I heat shock protein (18.1 kDa heat shock protein, AtHsp18.1)	HSP18.2		Small heat shock protein (HSP20) family	35651352±14314470	93112637±37320795	38779737±18575606	a	b	a	0.136145	0.860898
Potri.006G205700.2.p	AT2G36060	Ubiquitin-conjugating enzyme E2 variant 1C, Ubc enzyme variant 1C (Protein MMS ZWEI HOMOLOG 3)	MMZ3		Ubiquitin-conjugating enzyme family	485428751±83426501	285883843±35068984	383303937±85663209	c	a	b	-0.365821	0.979436
Potri.006G218600.1.p1	AT5G20080	NADH-cytochrome b5 reductase-like protein, B5R, EC 1.6.2.2	E1.6.2.2	1.6.2.2	Flavoprotein pyridine nucleotide cytochrome reductase family	27116708±9498040	48316023±20661444	47302381±24114838	a	b	ab	-0.108216	0.794959
Potri.006G223900.1.p1	AT5G12020	17.6 kDa class II heat shock protein (17.6 kDa heat shock protein, AtHsp17.6)	HSP17.6II		Small heat shock protein (HSP20) family	2720320478±192137998	4719067063±724354664	3069958753±520164050	a	b	a	0.160127	1.19235
Potri.006G224500.1.p1	AT4G33090	Aminopeptidase M1, EC 3.4.11.2 (Alpha-aminoacylpeptide hydrolase)	APM1	3.4.11.2	Peptidase M1 family	302218070±89821205	507794939±166163508	523817180±194821959	a	b	b	0.609554	1.21772	✓
Potri.007G004100.1.p1	AT1G14610	Valine--tRNA ligase, mitochondrial 1, EC 6.1.1.9 (AtSYV1) (Protein TWIN 2) (Valyl-tRNA synthetase, ValRS)	TWN2	6.1.1.9	Class-I aminoacyl-tRNA synthetase family	222646297±118246375	375394704±92707018	326646153±122701121	a	b	ab	-0.00881909	1.28643
Potri.007G013400.1.p1	AT2G18040	Peptidyl-prolyl cis-trans isomerase Pin1, PPIase Pin1, EC 5.2.1.8 (PIN1At) (Rotamase Pin1)	PIN1AT	5.2.1.8	PpiC/parvulin rotamase family	26906361±1881963	14967676±1240566	16929305±3477107	b	a	b	-0.13274	0.697624
Potri.007G036700.1.p1	AT2G23610	Methylesterase 3, AtMES3, EC 3.1.1.-	MES3	3.1.1.-	AB hydrolase superfamily, Methylesterase family	14389009±4290818	43647117±26003461	23848307±10165700	a	b	a	0.0691108	0.564023
Potri.007G040400.1.p1	AT2G26560	Patatin-like protein 2, AtPLP2, EC 3.1.1.- (Patatin-related phospholipase A IIalpha, pPLAIIa) (Phospholipase A IIA, AtPLAIIA)	PLA2A	3.1.1.-	Patatin family	33873012±18118727	56416443±15804033	74354029±21756104	a	ab	b	NA	NA
Potri.007G065600.2.p1	AT1G56070	Elongation factor 2, EF-2 (Protein LOW EXPRESSION OF OSMOTICALLY RESPONSIVE GENES 1)	LOS1		TRAFAC class translation factor GTPase superfamily, Classic translation factor GTPase family	322469706±67720443	537699722±116486754	494094775±162303544	a	b	b	0.196187	0.936737
Potri.007G092500.1.p1	AT5G65020	Annexin D2 (AnnAt2)	ANNAT2		Annexin (TC 1.A.31.1) family	78854482±26178025	44394712±39268727	126295871±55372444	a	a	b	-0.165566	0.867021
Potri.007G129700.1.p1	AT2G31390	Probable fructokinase-1, EC 2.7.1.4	E2.7.1.4	2.7.1.4	Carbohydrate kinase PfkB family	196623109±28951789	235123365±97640278	305390227±89614891	a	ab	b	0.387576	1.01923
Potri.007G143800.1.p1	AT1G26320	Zinc-binding dehydrogenase family protein	E1.3.1.74			280931763±81823783	595606463±84485892	507090188±174387161	a	b	b	0.480373	1.11501
Potri.008G002500.1.p1	AT5G08570	Pyruvate kinase, EC 2.7.1.40	PK FP	2.7.1.40	Pyruvate kinase family	52664895±25536929	93229212±28843649	67352237±27301148	a	b	a	0.635876	1.24326	✓
Potri.008G031700.1.p1	AT5G58330	Malate dehydrogenase [NADP], chloroplastic, EC 1.1.1.82 (NADP-MDH)	MDH	1.1.1.82	LDH/MDH superfamily, MDH type 2 family	32191253±11192086	34181224±11832271	49022479±9152580	a	a	b	-0.0746325	0.815343
Potri.008G034800.1.p1	AT3G10410	Serine carboxypeptidase-like 49, EC 3.4.16.-	SCPL49	3.4.16.-	Peptidase S10 family	692273187±95020799	374102614±169941067	613834543±117000869	b	a	b	-0.787569	1.46384	✓
Potri.008G054700.1.p1	AT3G12580	Heat shock 70 kDa protein 4 (Heat shock cognate 70 kDa protein 4) (Heat shock cognate protein 70-4, AtHsc70-4) (Heat shock protein 70-4, AtHsp70-4)	HSP70		Heat shock protein 70 (TC 1.A.33) family, DnaK subfamily	956670833±333489807	1364353333±381103567	1524089066±531831377	a	ab	b	0.327604	0.998906
Potri.008G062300.1.p1	AT5G59720	18.1 kDa class I heat shock protein (18.1 kDa heat shock protein, AtHsp18.1)	HSP18.2		Small heat shock protein (HSP20) family	838181477±169839885	1700803870±473037287	940590814±319571761	a	b	a	0.436373	1.28372
Potri.008G082800.1.p1	AT1G16350	Inosine-5'-monophosphate dehydrogenase 2, IMP dehydrogenase 2, IMPD 2, IMPDH 2, EC 1.1.1.205	IMPDH	1.1.1.205	IMPDH/GMPR family	207897876±68709558	303934289±102232117	276316344±60097484	a	b	a	0.238646	0.736386
Potri.008G106400.1.p1	AT3G01420	Alpha-dioxygenase 1, Alpha DOX1, EC 1.13.11.92 (Fatty acid dioxygenase AlphaDOX1) (Pathogen-induced oxygenase) (Plant alpha dioxygenase 1)	DOX1	1.13.11.92	Peroxidase family	401638414±134208034	1688170886±600972177	1508896860±804309595	a	b	b	0.54748	1.19406	✓
Potri.008G118900.1.p1	AT5G42740	Glucose-6-phosphate isomerase, cytosolic, GPI, EC 5.3.1.9 (Phosphoglucose isomerase, PGI) (Phosphohexose isomerase, PHI)	SIS	5.3.1.9	GPI family	350409427±60864662	631055299±67353627	474034425±118611366	a	c	b	0.217327	1.03504
Potri.008G120000.1.p1	AT1G68560	Alpha-xylosidase 1, EC 3.2.1.177	XYL1	3.2.1.177	Glycosyl hydrolase 31 family	61272909±17600745	34627629±9394395	50414539±11761808	b	a	b	0.0623504	0.575807
Potri.008G129800.1.p1	AT1G15000	Serine carboxypeptidase-like 50, EC 3.4.16.-	scpl50	3.4.16.-	Peptidase S10 family	55615171±29810066	102838133±22886536	78222177±17315401	a	b	a	0.696075	1.3281	✓
Potri.008G156300.1.p1	AT4G34670	40S ribosomal protein S3a-2	RP-S3Ae		Eukaryotic ribosomal protein eS1 family	36195228±10772231	48600022±14882317	58791843±12714990	a	ab	b	0.457543	0.882887
Potri.008G160400.1.p1	AT4G14570	Acylamino-acid-releasing enzyme, AARE, EC 3.4.19.1 (Oxidized protein hydrolase, OPH)	AARE	3.4.19.1	Peptidase S9C family	128854541±40610436	373721198±129757008	289199930±86575791	a	b	b	0.231574	0.887711
Potri.008G177900.2.p1	AT1G67550	Urease, EC 3.5.1.5 (Urea amidohydrolase)	URE	3.5.1.5	Metallo-dependent hydrolases superfamily, Urease alpha subunit family	67182182±25010209	139275342±94061312	165076320±84441670	a	b	b	-0.213406	0.90462
Potri.009G012400.2.p1	AT2G28470	Beta-galactosidase 8, Lactase 8, EC 3.2.1.23 (Protein AR782)	BGAL8	3.2.1.23	Glycosyl hydrolase 35 family	141774815±34378593	45274915±24505012	69888057±17503049	b	a	a	-0.662189	1.31974	✓
Potri.009G028200.1.p1	AT5G59890	Actin-depolymerizing factor 4, ADF-4, AtADF4	ADF4		Actin-binding proteins ADF family	685751181±120854350	393343317±31078575	620526248±110888576	b	a	b	-0.683392	1.25743	✓
Potri.009G028800.1.p1	AT2G28790	Pathogenesis-related thaumatin superfamily protein				593504597±59203919	177006245±108043441	268183400±152051228	b	a	a	-0.687643	1.38286	✓
Potri.009G039200.1.p	AT2G29500	17.6 kDa class I heat shock protein 2 (17.6 kDa heat shock protein 2, AtHsp17.6B)	HSP20		Small heat shock protein (HSP20) family	298653680±58814325	545732443±131263032	292205067±61589899	a	b	a	0.696152	1.47664	✓
Potri.009G044600.1.p1	AT1G07250	Flavonol 3-O-glucosyltransferase UGT71C4, EC 2.4.1.91 (Flavonol 7-O-beta-glucosyltransferase UGT71C4, EC 2.4.1.237) (UDP-glycosyltransferase 71C4)	UGT71C4	2.4.1.237; 2.4.1.91	UDP-glycosyltransferase family	31487094±15249275	60182716±23343469	44590303±16836940	a	b	ab	0.536724	1.09947	✓
Potri.009G062800.1.p1	AT4G37990	Cinnamyl alcohol dehydrogenase 8, AtCAD8, EC 1.1.1.195 (NAD-dependent mannitol dehydrogenase 2)	ELI3-2	1.1.1.195	Zinc-containing alcohol dehydrogenase family	144380547±35399067	447726349±144753338	558410217±258076711	a	b	b	0.392495	0.926376
Potri.009G067700.1.p1	AT5G12200	Dihydropyrimidinase, EC 3.5.2.2 (Dihydropyrimidine amidohydrolase) (Protein PYRIMIDINE 2)	PYD2	3.5.2.2	Metallo-dependent hydrolases superfamily, Hydantoinase/dihydropyrimidinase family	242238990±51369808	401074301±89355601	358949826±80102367	a	b	b	0.562348	1.18546	✓
Potri.009G082100.1.p1	AT4G33680	LL-diaminopimelate aminotransferase, chloroplastic, AtDAP-AT, DAP-AT, DAP-aminotransferase, LL-DAP-aminotransferase, EC 2.6.1.83 (Protein ABERRANT GROWTH AND DEATH 2)	AGD2	2.6.1.83	Class-I pyridoxal-phosphate-dependent aminotransferase family, LL-diaminopimelate aminotransferase subfamily	50524361±12440210	81963671±19595069	89947416±13363028	a	b	b	0.400216	1.04509
Potri.009G096600.1.p1	AT4G34200	D-3-phosphoglycerate dehydrogenase 1, chloroplastic, EC 1.1.1.95 (Protein EMBRYO SAC DEVELOPMENT ARREST 9)	EDA9	1.1.1.95	D-isomer specific 2-hydroxyacid dehydrogenase family	72048581±35405927	159534278±62983998	122759522±37518820	a	b	ab	-0.122647	0.503396
Potri.009G141800.1.p1	AT3G12500	Basic endochitinase B, EC 3.2.1.14 (Pathogenesis-related protein 3, AtChiB, PR-3)	HCHIB	3.2.1.14	Glycosyl hydrolase 19 family, Chitinase class I subfamily	NA	66338834±77518907	29096893±NA	a	b	a	0.553226	1.16833	✓
Potri.010G001900.1.p1	AT3G17440	Novel plant SNARE 13, AtNPSN13	NPSN13		Novel plant SNARE family	173328328±19191729	98976403±32310959	147582682±20337361	b	a	b	-0.617882	1.24747	✓
Potri.010G038200.1.p1	AT1G10460	Germin-like protein subfamily 1 member 1	GLP7		Germin family	1201569198±108584864	661941485±189162830	927768992±183239052	c	a	b	-0.903593	1.60533	✓
Potri.010G059400.2.p2	AT1G60420	Probable nucleoredoxin 1, AtNrx1, EC 1.8.1.8	NXN	1.8.1.8	Nucleoredoxin family	427492840±140361639	675606827±42495800	445182950±117714343	a	b	a	0.374782	0.864979
Potri.010G059600.1.p1	AT1G60420	Probable nucleoredoxin 1, AtNrx1, EC 1.8.1.8	NXN	1.8.1.8	Nucleoredoxin family	153659722±47335428	348983617±58583924	206562503±50282488	a	b	a	0.214882	0.901321
Potri.010G060200.1.p1	AT1G60420	Probable nucleoredoxin 1, AtNrx1, EC 1.8.1.8	NXN	1.8.1.8	Nucleoredoxin family	3805591907±885605741	6380898053±758078297	4066216043±942327237	a	b	a	0.729304	1.42863	✓
Potri.010G087800.1.p	AT3G04920	40S ribosomal protein S24-1	RP-S24e		Eukaryotic ribosomal protein eS24 family	48481454±17937068	57950565±8726029	70000242±6964299	a	ab	b	0.213664	1.10115
Potri.010G088000.1.p1	AT4G14930	Survival protein SurE-like phosphatase/nucleotidase	surE		SurE nucleotidase family	76978748±22755464	154098789±57309985	119927544±31147017	a	b	a	0.203229	0.829741
Potri.010G116600.1.p1	AT5G08690	ATP synthase subunit beta-2, mitochondrial, EC 7.1.2.2	ATPeF1B	7.1.2.2	ATPase alpha/beta chains family	221420790±31216453	327581283±65101474	361297229±82107703	a	b	b	0.185369	0.767316
Potri.010G150500.1.p1	AT3G17210	Stress-response A/B barrel domain-containing protein HS1 (Pop3 family protein At3g17210) (Protein HEAT STABLE 1, AtHS1)	HS1			6133916701±1192299547	4196717442±1312920637	3816085345±1063848240	b	a	a	0.160663	0.818692
Potri.010G150700.1.p1	N/A	Stress-response A/B barrel domain-containing protein (Populus trichocarpa)				274656876±133203467	550914795±234050598	467553468±120350552	a	b	b	0.702887	1.34029	✓
Potri.010G150700.1.p1	N/A	Stress-response A/B barrel domain-containing protein (Populus trichocarpa)				266777040±158629171	565139477±261315850	483202736±106709208	a	b	b	0.702887	1.34029	✓
Potri.010G150800.1.p1	N/A	Probable protein Pop3				488944062±366683422	960091664±266091740	821029922±226416033	a	b	ab	0.703342	1.29177	✓
Potri.010G151000.1.p1	AT3G17210	Stress-response A/B barrel domain-containing protein HS1 (Pop3 family protein At3g17210) (Protein HEAT STABLE 1, AtHS1)	HS1			343216918±193298874	846912766±277017815	627169155±244931872	a	b	b	0.624652	1.19859	✓
Potri.010G191200.1.p1	AT2G40010	60S acidic ribosomal protein P0-1	RP-LP0		Universal ribosomal protein uL10 family	126279691±57258489	282261586±77304420	284846944±82655211	a	b	b	0.525778	1.05518	✓
Potri.010G195700.1.p	AT5G59720	18.1 kDa class I heat shock protein (18.1 kDa heat shock protein, AtHsp18.1)	HSP18.2		Small heat shock protein (HSP20) family	2009503105±364702641	3651031506±1280388200	1959381036±894142430	a	b	a	0.347128	1.04595
Potri.010G195700.1.p2	AT5G59720	18.1 kDa class I heat shock protein (18.1 kDa heat shock protein, AtHsp18.1)	HSP18.2		Small heat shock protein (HSP20) family	2356426521±315577888	3981187200±770897710	2106084805±827316357	a	b	a	0.739027	1.39487	✓
Potri.010G206600.1.p	AT3G12580	Heat shock 70 kDa protein 4 (Heat shock cognate 70 kDa protein 4) (Heat shock cognate protein 70-4, AtHsc70-4) (Heat shock protein 70-4, AtHsp70-4)	HSP70		Heat shock protein 70 (TC 1.A.33) family, DnaK subfamily	118799625±63626352	191896179±44676520	107519352±45001785	a	b	a	0.0880426	0.812795
Potri.010G209000.1.p1	AT5G65750	Oxoglutarate dehydrogenase (succinyl-transferring), EC 1.2.4.2	OGDH	1.2.4.2	Alpha-ketoglutarate dehydrogenase family	1374556200±240344740	2233895013±435723202	1940986990±513965452	a	b	b	0.445688	1.29944
Potri.010G219500.1.p1	AT5G60390	Elongation factor 1-alpha 4, EF-1-alpha 4 (eEF-1A4)	EFTu		TRAFAC class translation factor GTPase superfamily, Classic translation factor GTPase family, EF-Tu/EF-1A subfamily	946905885±278885544	1605623682±443427603	1360912250±350417044	a	b	a	0.220879	0.725616
Potri.010G227700.1.p1	AT3G10410	Serine carboxypeptidase-like 49, EC 3.4.16.-	SCPL49	3.4.16.-	Peptidase S10 family	498549591±118106502	313065777±105555125	455260704±73878481	b	a	b	-0.661395	1.18144	✓
Potri.010G239000.1.p1	AT4G24830	Argininosuccinate synthase, chloroplastic, EC 6.3.4.5 (Citrulline--aspartate ligase)	argG	6.3.4.5	Argininosuccinate synthase family, Type 1 subfamily	102460901±41977615	178250149±49762991	176395131±58994058	a	b	b	0.152888	0.804345
Potri.010G254900.4.p1	AT5G08570	Pyruvate kinase, EC 2.7.1.40	PK FP	2.7.1.40	Pyruvate kinase family	265636427±36008181	397494728±61404611	348923572±64200200	a	b	b	0.410111	0.946946
Potri.010G255200.1.p1	AT5G08380	Alpha-galactosidase 1, AtAGAL1, EC 3.2.1.22 (Alpha-D-galactoside galactohydrolase 1) (Melibiase 1)	AGAL1	3.2.1.22	Glycosyl hydrolase 27 family	298359229±35291884	200610829±39265367	202471364±30496342	b	a	a	0.0224963	1.00163
Potri.011G031600.1.p1	AT4G21320	Protein HEAT-STRESS-ASSOCIATED 32, Heat-stress-associated 32-kDa protein	HSA32		Phosphosulfolactate synthase family	65367394±22888477	94772056±24269318	51121212±32007400	a	b	a	-0.233579	0.81819
Potri.011G047300.1.p1	N/A	Polyphenol oxidase	PPO	1.14.18.1		278877424±99549033	575377184±262132687	611046957±293344917	a	b	b	0.695827	1.34879	✓
Potri.011G098600.1.p1	AT3G12290	Bifunctional protein FolD 2 (Tetrahydrofolate dehydrogenase/cyclohydrolase 2) [Includes: Methylenetetrahydrofolate dehydrogenase, EC 1.5.1.5; Methenyltetrahydrofolate cyclohydrolase, EC 3.5.4.9 ]		1.5.1.5; 3.5.4.9	Tetrahydrofolate dehydrogenase/cyclohydrolase family	289965918±31376665	481107368±124417807	356530241±58064332	a	b	a	0.131816	0.90716
Potri.011G111900.1.p1	AT1G53280	Protein DJ-1 homolog B, AtDJ1B	DJ1B		Peptidase C56 family	85514381±20733632	124353184±45950658	112673636±17833116	a	b	ab	0.430205	1.09786
Potri.011G122100.1.p1	AT4G27450	AT4g27450/F27G19_50 (Aluminum induced protein with YGL and LRDR motifs) (Uncharacterized protein At4g27450)				22167227±18704422	50931302±20138177	46962355±24274519	a	b	a	0.575577	1.35223	✓
Potri.011G139500.2.p1	AT1G50670	OVARIAN TUMOR DOMAIN-containing deubiquitinating enzyme 2, OTU domain-containing protein 2, EC 3.4.19.12 (Deubiquitinating enzyme OTU2)	OTU1	3.4.19.12	Peptidase C85 family	465160513±42803933	281111130±61390516	368532788±42271209	c	a	b	-0.576456	1.11165	✓
Potri.011G158700.1.p1	AT2G34790	Berberine bridge enzyme-like 15, AtBBE-like 15, EC 1.1.1.194, EC 1.1.1.195 (Protein EMBRYO SAC DEVELOPMENT ARREST 28) (Protein MATERNAL EFFECT EMBRYO ARREST 23)	MEE23	1.1.1.194; 1.1.1.195	Oxygen-dependent FAD-linked oxidoreductase family	1493888306±190933336	882529433±461863262	1681264903±359106313	b	a	b	NA	NA
Potri.012G057500.1.p1	AT1G74030	Enolase 1, chloroplastic, EC 4.2.1.11 (2-phospho-D-glycerate hydro-lyase 1) (2-phosphoglycerate dehydratase 1)	ENO1	4.2.1.11	Enolase family	148933033±41095137	241256265±43448304	259670773±66675634	a	b	b	0.539578	1.12435	✓
Potri.012G095200.1.p1	AT5G60160	AT5g60160/f15l12_20 (Aspartyl aminopeptidase) (Zn-dependent exopeptidases superfamily protein)	DNPEP		Peptidase M18 family	84902726±13356961	132046397±26632771	87754335±32928831	a	b	a	NA	NA
Potri.012G111100.1.p1	AT5G61790	Calnexin homolog 1	CNX1		Calreticulin family	50351813±23497799	82036541±37535841	40582235±22310902	a	b	a	-0.0523542	1.00873
Potri.012G111500.1.p1	AT5G61750	Germin-like protein subfamily 3 member 4	GL34		Germin family	1392078243±166567167	705524454±269658953	1081451958±257052318	c	a	b	NA	NA
Potri.012G114000.2.p	AT1G23410	Ubiquitin-40S ribosomal protein S27a-1 [Cleaved into: Ubiquitin; 40S ribosomal protein S27a-1 ]	RP-S27Ae		Ubiquitin family; Eukaryotic ribosomal protein eS31 family	54295593±9769003	58736152±17341766	77800497±25771443	a	ab	b	-0.0297408	0.555805
Potri.012G127500.1.p1	AT5G62350	Plant invertase/pectin methylesterase inhibitor superfamily protein (Ripening-related protein-like) (Ripening-related protein-like; contains similarity to pectinesterase)				136022884±23193270	52704911±11367676	93690615±32547855	c	a	b	-0.477385	1.1618
Potri.012G142200.1.p	AT4G20850	Tripeptidyl-peptidase 2, EC 3.4.14.10 (Tripeptidyl-peptidase II, TPPII)	TPP2	3.4.14.10	Peptidase S8 family	110844772±54502625	187115737±95517011	220239950±108327653	a	ab	b	0.221799	1.26967
Potri.013G014900.1.p1	AT1G56220	Dormancy-associated protein homolog 3 (DRM1 homolog 3)	DRMH3		DRM1/ARP family	36196254±13790413	19259111±4004330	23760383±4219850	b	a	a	-0.630766	1.1372	✓
Potri.013G016800.1.p	AT3G05530	26S proteasome regulatory subunit 6A homolog A (26S proteasome AAA-ATPase subunit RPT5a) (Proteasome 26S subunit 6A homolog A) (Regulatory particle triple-A ATPase subunit 5a) (Tat-binding protein 1 homolog A, TBP-1 homolog A)	RPT5A		AAA ATPase family	119398059±24925654	188373092±22878822	183738115±42644195	a	b	b	0.334027	1.01227
Potri.013G017400.1.p1	AT1G02900	Protein RALF-like 1 (Rapid alkalinization factor 1, AtRALF1)	RALF1		Plant rapid alkalinization factor (RALF) family	153916984±43423740	48454869±11621401	85262389±33236180	c	a	b	-0.582677	1.15111	✓
Potri.013G024200.1.p1	AT1G08980	Amidase 1, AtAMI1, EC 3.5.1.4 (Translocon at the outer membrane of chloroplasts 64-I, AtTOC64-I)	AMI1	3.5.1.4	Amidase family	177753447±60447086	307554351±113861511	170504411±76583118	a	b	a	0.272398	1.26393
Potri.013G026100.2.p1	AT2G29150	Tropinone reductase homolog At2g29150, EC 1.1.1.-	TR1	1.1.1.-	Short-chain dehydrogenases/reductases (SDR) family, SDR65C subfamily	124244294±24183619	206992319±83721852	158711491±26449455	a	b	a	-0.191566	0.794946
Potri.013G070600.1.p1	AT3G03590	At3g03590 (SWIB/MDM2 domain superfamily protein) (T12J13.13 protein) (Uncharacterized protein At3g03590/T12J13_13)				14185598±4005142	7765171±4297826	15705071±7461225	b	a	b	-0.3197	1.09348
Potri.013G137100.1.p1	ATCG00680	Photosystem II CP47 reaction center protein (PSII 47 kDa protein) (Protein CP-47)	PSBB		PsbB/PsbC family, PsbB subfamily	61857983±35386882	24736096±16895326	41443674±20620907	b	a	ab	0.0100457	1.05838
Potri.013G152700.1.p1	AT2G30210	Laccase-3, EC 1.10.3.2 (Benzenediol:oxygen oxidoreductase 3) (Diphenol oxidase 3) (Urishiol oxidase 3)	LAC3	1.10.3.2	Multicopper oxidase family	NA	45789708±44560920	63301448±66692104	a	b	b	0.0893622	0.748317
Potri.014G017200.7.p	AT4G22570	Adenine phosphoribosyltransferase 3, EC 2.4.2.7	APT3	2.4.2.7	Purine/pyrimidine phosphoribosyltransferase family	20924915±25204519	38352257±6258053	42117449±3566401	a	b	b	0.228568	0.736638
Potri.014G018900.1.p1	AT5G67360	Subtilisin-like protease SBT1.7, EC 3.4.21.- (Cucumisin-like serine protease) (Subtilase subfamily 1 member 7, AtSBT1.7) (Subtilisin-like serine protease 1, At-SLP1)	ARA12	3.4.21.-	Peptidase S8 family	196416447±53454927	190200050±53274796	304246780±66043808	a	a	b	0.300657	0.819347
Potri.014G043700.1.p1	AT2G13560	NAD-dependent malic enzyme 1, mitochondrial, AtNAD-ME1, NAD-malic enzyme 1, EC 1.1.1.39	NAD-ME1	1.1.1.39	Malic enzymes family	27183178±10978133	77927462±52885824	107523155±86574267	a	b	b	-4.59388e-05	0.890627
Potri.014G071100.1.p1	AT2G45440	4-hydroxy-tetrahydrodipicolinate synthase 2, chloroplastic, HTPA synthase 2, EC 4.3.3.7	DHDPS2	4.3.3.7	DapA family	37935489±24119319	75358428±18279365	36043279±14502961	a	b	a	-0.0616897	0.918323
Potri.014G073000.1.p1	AT2G45600	Probable carboxylesterase 8 (AtCXE8, EC 3.1.1.1)		3.1.1.1	'GDXG' lipolytic enzyme family	78397782±25244384	99145772±29830199	118444692±25471642	a	ab	b	0.331963	0.981607
Potri.014G092800.1.p1	AT5G24090	Acidic endochitinase, EC 3.2.1.14	CHIA	3.2.1.14	Glycosyl hydrolase 18 family, Chitinase class III subfamily	139241320±57348981	91200533±17069631	115534892±26661957	b	a	ab	-0.401742	0.806532
Potri.014G143300.1.p1	AT2G30970	Aspartate aminotransferase, mitochondrial, EC 2.6.1.1 (Transaminase A)	ASP1	2.6.1.1	Class-I pyridoxal-phosphate-dependent aminotransferase family	11418975±1658658	21687911±9941967	64726732±34766467	a	a	b	-0.282229	0.543944
Potri.014G147700.2.p1	AT1G60710	Probable aldo-keto reductase 4, EC 1.1.1.-	ATB2	1.1.1.-	Aldo/keto reductase family	28554206±12853212	95354925±61831295	38166759±30137439	a	b	ab	0.495529	1.11772
Potri.014G160000.1.p1	AT1G04980	Protein disulfide-isomerase like 2-2, AtPDIL2-2, EC 5.3.4.1 (Protein disulfide-isomerase 10, PDI10) (Protein disulfide-isomerase like 5-1, AtPDIL5-1)	PDIL2-2	5.3.4.1	Protein disulfide isomerase family	149142094±61086175	242987057±62598122	226795169±46240263	a	b	ab	0.337318	0.64181
Potri.014G172300.1.p1	AT4G11120	Elongation factor Ts, mitochondrial, EF-Ts, EF-TsMt	EFTS		EF-Ts family	47007456±7440052	62842319±16451389	81261746±9401359	a	a	b	0.473565	1.07471
Potri.014G174000.1.p1	AT5G39740	60S ribosomal protein L5-2, Ribosomal protein L5 B (Protein OLIGOCELLULA 7)	RPL5B		Universal ribosomal protein uL18 family	80190580±42726984	169966348±29169228	130997560±22001261	a	c	b	0.4202	1.01516
Potri.015G029800.3.p1	AT1G17880	Basic transcription factor 3, AtBTF3 (Nascent polypeptide-associated complex subunit beta)	BTF3		NAC-beta family	116071144±41164801	132056744±29627104	167590435±21762467	a	ab	b	-0.120065	0.794312
Potri.015G037000.2.p1	AT1G18270	Ketose-bisphosphate aldolase class-II family protein			Four-carbon acid sugar kinase family	58279933±25463380	103897992±38440751	84372021±9914290	a	b	ab	0.248569	0.533867
Potri.015G057400.1.p1	AT5G61030	Glycine-rich RNA-binding protein 3, mitochondrial, AtGR-RBP3 (AtRBG3) (Mitochondrial RNA-binding protein 2a, At-mRBP2a) (Organelle RRM domain-containing protein 3)	GR-RBP3		GR-RBP family	53367571±39685579	105165469±65217519	127590199±16232077	a	ab	b	0.527221	1.04732	✓
Potri.015G070500.4.p1	AT1G74910	NTP_transferase domain-containing protein	GMPP			54722944±37061897	52768124±13648228	79139759±19148130	a	a	b	0.25023	0.704955
Potri.015G088300.2.p1	AT4G24800	MA3 DOMAIN-CONTAINING TRANSLATION REGULATORY FACTOR 3 (EIN2 C-terminus interacting protein 1) (MA3 domain-containing protein 5)	ECIP1		PDCD4 family	159177803±85108538	262439523±42943800	223636075±71175739	a	b	ab	-0.324308	0.796928
Potri.015G092000.1.p2	AT5G03860	Malate synthase, EC 2.3.3.9	MLS	2.3.3.9	Malate synthase family	7875974±2972570	16311261±5856265	8706477±4911410	a	b	a	0.0360506	0.944734
Potri.015G132700.1.p1	AT5G62200	Embryo-specific protein ATS3B (Protein ARABIDOPSIS THALIANA SEED 3B)	ATS3B			124891400±11355852	71115328±29804343	101322537±29122149	b	a	b	-0.6501	1.37238	✓
Potri.015G147500.1.p1	AT5G52470	rRNA 2'-O-methyltransferase fibrillarin 1, AtFbr1, AtFib1, EC 2.1.1.- (Fibrillarin-like protein 1) (Histone-glutamine methyltransferase) (SKP1-interacting partner 7)	FIB1	2.1.1.-	Methyltransferase superfamily, Fibrillarin family	36469526±8975416	56127730±21160511	66688891±27710029	a	ab	b	0.285792	1.01057
Potri.016G017100.1.p1	AT3G21760	UDP-glycosyltransferase 71B2, EC 2.4.1.- (Protein HYPOSTATIN RESISTANCE 1)	HYR1	2.4.1.-	UDP-glycosyltransferase family	29634523±3534957	42855181±15087992	53260215±23727663	a	ab	b	NA	NA
Potri.016G046400.1.p1	AT5G06760	Late embryogenesis abundant protein 46 (Late embryogenesis abundant protein 4-5, AtLEA4-5)	LEA4-5		LEA type 1 family	60051146±27735228	56596666±26729597	28072177±13443681	b	b	a	-0.71956	1.34722	✓
Potri.016G056200.6.p1	AT2G41740	Villin-2	VLN2		Villin/gelsolin family	68698248±34012994	305900529±302392967	100228254±73811497	a	b	a	-0.432424	0.948844
Potri.016G057600.1.p1	AT3G57270	Probable glucan endo-1,3-beta-glucosidase BG1, EC 3.2.1.39 (Beta-1,3-glucanase 1, AtBG1)	BG1	3.2.1.39	Glycosyl hydrolase 17 family	3499959066±1004772701	2108387107±1088606806	1930943901±912625215	b	a	a	-0.277408	0.850673
Potri.016G057600.1.p1	AT3G57270	Probable glucan endo-1,3-beta-glucosidase BG1, EC 3.2.1.39 (Beta-1,3-glucanase 1, AtBG1)	BG1	3.2.1.39	Glycosyl hydrolase 17 family	386080397±192770049	191775776±109141430	198693301±104346838	b	a	a	-0.277408	0.850673
Potri.016G064800.1.p1	AT5G06580	D-lactate dehydrogenase [cytochrome], mitochondrial, AtD-LDH, EC 1.1.2.4 (D-lactate ferricytochrome C oxidoreductase) (Glycolate dehydrogenase)	LDHD	1.1.2.4	FAD-binding oxidoreductase/transferase type 4 family	13296240±6292697	10918259±1442227	8415686±1657072	b	a	a	0.23641	0.931009
Potri.016G088200.1.p1	AT3G09740	Syntaxin-71, AtSYP71	SYP71		Syntaxin family	56185583±15765116	37125197±12977990	57117504±13875133	b	a	b	-0.580917	1.11959	✓
Potri.016G091100.1.p1	AT2G37040	Phenylalanine ammonia-lyase 1, EC 4.3.1.24	PAL1	4.3.1.24	PAL/histidase family	114608729±81774590	203272805±151440066	417882831±347999201	a	ab	b	NA	NA
Potri.016G124900.1.p1	AT5G01600	Ferritin-1, chloroplastic, AtFer1, EC 1.16.3.1	FER1	1.16.3.1	Ferritin family	154914567±55645169	80723580±30539327	140984819±41855692	b	a	b	-0.584947	1.08611	✓
Potri.016G135400.1.p1	AT2G38540	Non-specific lipid-transfer protein 1, LTP 1	LP1		Plant LTP family	75891212±37986765	124283372±40003887	124279510±49027333	a	b	b	0.532065	1.16316	✓
Potri.017G037900.1.p1	AT1G05260	Peroxidase 3, Atperox P3, EC 1.11.1.7 (ATPRC) (RCI3A) (Rare cold-inducible protein)	RCI3	1.11.1.7	Peroxidase family, Classical plant (class III) peroxidase subfamily	358850458±37628589	226661149±40023325	272763291±92606015	b	a	a	0.406716	1.01764
Potri.017G038100.1.p1	AT1G05260	Peroxidase 3, Atperox P3, EC 1.11.1.7 (ATPRC) (RCI3A) (Rare cold-inducible protein)	RCI3	1.11.1.7	Peroxidase family, Classical plant (class III) peroxidase subfamily	1199867093±104634611	611437185±252974711	907849568±176084764	c	a	b	-0.383944	0.896246
Potri.017G039883.1.p	AT3G22060	Cysteine-rich repeat secretory protein 38			Cysteine-rich repeat secretory protein family	45448458±24389908	142365885±23507042	52623479±27583742	a	b	a	0.185995	0.881418
Potri.017G039900.1.p1	AT3G22060	Cysteine-rich repeat secretory protein 38			Cysteine-rich repeat secretory protein family	403458284±130187560	845618521±191268340	385717375±171211260	a	b	a	0.264697	0.969516
Potri.017G040800.1.p1	AT4G15210	Beta-amylase 5, AtBeta-Amy, EC 3.2.1.2 (1,4-alpha-D-glucan maltohydrolase) (Protein REDUCED BETA AMYLASE 1)	BAM5	3.2.1.2	Glycosyl hydrolase 14 family	1394376697±397219542	2308014681±221012317	1594055300±532339468	a	b	a	0.344232	0.659866
Potri.017G100800.1.p1	AT3G62870	60S ribosomal protein L7a-2	RP-L7Ae		Eukaryotic ribosomal protein eL8 family	9640333±3888469	16712595±3901982	17368347±8943704	a	b	b	0.395596	1.15947
Potri.017G108500.1.p1	N/A	Stress-induced protein KIN2-like				25646730±16769990	73426616±52013890	38378746±18259814	a	b	a	0.566598	1.55441	✓
Potri.017G135800.1.p1	AT1G06620	1-aminocyclopropane-1-carboxylate oxidase homolog 1	ACCH1		Iron/ascorbate-dependent oxidoreductase family	47441877±42661113	76600096±52253638	93470303±37801400	a	ab	b	0.613292	1.18864	✓
Potri.018G003700.2.p1	AT4G31340	hypothetical protein				39825568±26181702	50409156±27900592	83399914±17942909	a	ab	b	0.108196	1.21205
Potri.018G055300.1.p1	AT2G25970	Uncharacterized protein	FUBP			67971103±18770965	40740870±7282185	49607281±5743495	b	a	a	-0.106883	1.14419
Potri.018G063300.1.p1	AT3G26060	Peroxiredoxin Q, chloroplastic, EC 1.11.1.24 (Thioredoxin peroxidase) (Thioredoxin-dependent peroxiredoxin Q)	PRXQ	1.11.1.24	Peroxiredoxin family, BCP/PrxQ subfamily	75717557±20657302	35633135±16542032	37175829±11346668	b	a	a	-0.266551	0.888321
Potri.018G103100.1.p1	AT4G30810	Serine carboxypeptidase-like 29, EC 3.4.16.-	scpl29	3.4.16.-	Peptidase S10 family	141351339±24788085	54666170±39872128	106522619±28833054	b	a	b	-0.472205	1.01195
Potri.019G015100.1.p1	AT2G26560	Patatin-like protein 2, AtPLP2, EC 3.1.1.- (Patatin-related phospholipase A IIalpha, pPLAIIa) (Phospholipase A IIA, AtPLAIIA)	PLA2A	3.1.1.-	Patatin family	255671561±22256598	65716778±33167167	229765711±127843016	b	a	b	-0.615421	1.12745	✓
Potri.019G057800.1.p1	AT5G05270	Probable chalcone--flavanone isomerase 3, Chalcone isomerase 3, EC 5.5.1.6 (Chalcone isomerase-like 1)	CHIL	5.5.1.6	Chalcone isomerase family	6639834±4213178	43548685±32510661	104580918±116021210	a	b	b	0.588552	1.36466	✓
Potri.019G081200.1.p1	AT2G29500	17.6 kDa class I heat shock protein 2 (17.6 kDa heat shock protein 2, AtHsp17.6B)	HSP20		Small heat shock protein (HSP20) family	170964581±25532077	352302756±113013250	153205848±59627303	a	b	a	0.596869	1.39044	✓
Potri.019G121800.1.p1	N/A	trypsin inhibitor	KTI1			393623244±283451096	2125808246±1365230500	1242371916±493294568	a	b	ab	NA	NA
Potri.T035100.1.p1	AT2G47730	Glutathione S-transferase F8, chloroplastic, AtGSTF8, EC 2.5.1.18 (AtGSTF5) (GST class-phi member 8) (Glutathione S-transferase 6)	GSTF8	2.5.1.18	GST superfamily, Phi family	109879478±49663609	203806647±35222262	147705727±29834254	a	b	a	0.149496	1.54245
Potri.T091700.2.p1	AT5G01650	Uncharacterized protein	unknown		MIF family	59491551±9477235	37969436±14905211	47490544±17387844	b	a	b	-0.448566	1.10074

## Sheet: Table S2
Supplementary Table S2. Results of VIP analysis, supplementary table to Figure 4.
M4.p(corr)[1]	M4.VIP[2+4+0]	Protein
-0.949634	1.60278	Potra170475g27521.1
-0.92646	1.5703	Potri.018G014700.1.p1
-0.911844	1.55387	Potra000443g02455.1
-0.910593	1.60429	Potra008967g26265.1
-0.910025	1.59131	Potra009424g26352.1
-0.908208	1.56447	Potri.002G252900.1.p1
-0.905628	1.58331	Potra002081g16213.1
-0.903593	1.60533	Potri.010G038200.1.p1
-0.892726	1.54532	Potra000887g07171.1
-0.890566	1.50879	Potri.009G132000.1.p1
-0.88644	1.53579	Potri.014G074600.1.p1
-0.8845	1.50333	Potra001740g14173.1
-0.883577	1.58999	Potra001167g10122.1
-0.871834	1.60883	Potri.008G053900.1.p
-0.869596	1.48934	Potra177279g33762.2
-0.867249	1.61848	Potra002041g15948.1
-0.854689	1.49372	Potri.004G155300.1.p1
-0.852146	1.49889	Potra007792g26029.1
-0.847076	1.48508	Potra003240g21105.1
-0.836957	1.55816	Potra003370g21472.1
-0.832391	1.48071	Potra003639g22245.2
-0.831836	1.45079	Potra003338g21391.2
-0.829633	1.54108	Potra000875g07050.1
-0.821878	1.42741	Potri.001G307200.1.p1
-0.814027	1.40075	Potra001016g08476.1
-0.809112	1.4665	Potri.013G106000.1.p1
-0.804248	1.43835	Potra010112g26489.1
-0.796953	1.37664	Potri.004G172600.1.p2
-0.795609	1.50885	Potra003357g21439.1
-0.790345	1.59248	Potra000174g00653.1
0.797296	1.46552	Potri.004G067800.1.p
0.799041	1.42592	Potra000448g02514.1
0.805138	1.46705	Potri.001G395700.1.p1
0.810685	1.45694	Potra004025g24341.2
0.82666	1.42621	Potra000189g00777.1
0.830726	1.46034	Potra005276g25341.1
0.868032	1.50159	Potra001942g15363.1
0.893591	1.50908	Potra002395g18236.1
-0.788581	1.36925	Potra000375g01605.1
-0.787569	1.46384	Potri.008G034800.1.p1
-0.787049	1.42449	Potra002318g17678.2
-0.787027	1.51887	Potri.005G190700.1.p1
-0.783478	1.34943	Potri.008G070200.1.p1
-0.78236	1.37495	Potra000618g04697.1
-0.781261	1.4088	Potra001101g09606.1
-0.771403	1.42466	Potri.002G165000.1.p1
-0.769791	1.39586	Potra000864g06982.1
-0.769772	1.335	Potra000464g02730.1
-0.76666	1.38675	Potra003780g22825.1
-0.765155	1.36315	Potra000759g05996.1
-0.764906	1.45748	Potra004104g24509.1
-0.762174	1.3888	Potra000527g03650.4
-0.76147	1.34933	Potra001451g12205.1
-0.760907	1.39376	Potra000681g05277.1
-0.760673	1.4983	Potra002129g16504.2
-0.758061	1.41826	Potri.016G114700.2.p
-0.754686	1.34754	Potri.001G402600.13.p1
-0.753591	1.3336	Potri.010G109500.1.p1
-0.753218	1.46417	Potra000808g06417.1
-0.751528	1.3201	Potri.018G088000.1.p1
-0.751246	1.35374	Potra002343g17902.1
-0.749011	1.47492	Potra000379g01666.1
-0.74587	1.43049	Potra002386g18172.1
-0.743473	1.33554	Potra000251g00985.1
-0.740452	1.54044	Potra001691g13826.3
-0.73383	1.32326	Potra003962g35664.1
-0.732082	1.43923	Potra001069g09226.1
-0.724696	1.38284	Potra183497g28311.1
-0.724191	1.45303	Potra161202g26919.1
-0.723716	1.39877	Potra000458g02642.1
-0.723317	1.47566	Potra001227g10560.1
-0.722259	1.27941	Potra002537g19111.1
-0.721201	1.29637	Potra199268g29389.1
-0.71956	1.34722	Potri.016G046400.1.p1
-0.712119	1.35777	Potra001409g11955.1
-0.706807	1.31306	Potra003440g21673.1
-0.706473	1.36213	Potra002460g31868.1
-0.704195	1.28806	Potra003825g23006.1
-0.704118	1.52684	Potri.005G232900.2.p1
-0.702503	1.48412	Potri.002G257700.1.p1
-0.702271	1.23377	Potri.015G092000.1.p1
-0.69775	1.49301	Potra001421g12026.1
-0.696107	1.25644	Potra001534g12735.2
-0.693594	1.42522	Potra002914g20297.1
-0.691156	1.49302	Potra000486g03004.2
-0.688413	1.40644	Potra155947g26783.1
-0.687643	1.38286	Potri.009G028800.1.p1
-0.685593	1.2012	Potra182247g28214.1
-0.685077	1.39379	Potra001264g10920.1
-0.683529	1.35188	Potra000413g02042.1
-0.683392	1.25743	Potri.009G028200.1.p1
-0.682144	1.29231	Potra002420g18403.1
-0.679527	1.29261	Potri.007G091100.1.p1
-0.677809	1.35389	Potra001117g09857.1
-0.674265	1.53004	Potra001842g14789.3
-0.673665	1.35473	Potra003659g22347.1
-0.672344	1.27454	Potra000950g07781.5
-0.670556	1.40036	Potra001536g12754.1
-0.669607	1.19971	Potra000806g06399.1
-0.667035	1.26707	Potra000292g01065.1
-0.665781	1.44328	Potri.004G180500.1.p1
-0.664702	1.28495	Potri.001G191000.1.p1
-0.66426	1.18033	Potra000548g03915.1
-0.662189	1.31974	Potri.009G012400.2.p1
-0.662019	1.22574	Potra000916g07435.1
-0.661395	1.18144	Potri.010G227700.1.p1
-0.657448	1.29084	Potra001485g12398.1
-0.651928	1.31304	Potra001397g11882.1
-0.6501	1.37238	Potri.015G132700.1.p1
-0.649872	1.26925	Potri.001G246900.1.p
-0.649493	1.30916	Potra001864g14905.2
-0.648133	1.39162	Potra002420g18396.1
-0.647121	1.56602	Potra002616g19581.3
-0.645852	1.24908	Potri.001G462800.1.p1
-0.643138	1.13701	Potra004524g25027.1
-0.64271	1.38156	Potra003969g23837.1
-0.641795	1.24985	Potra001323g11351.1
-0.639069	1.1668	Potra000743g05864.1
-0.638934	1.25092	Potra000846g06821.1
-0.638903	1.36818	Potra000465g02770.1
-0.637943	1.42727	Potra002612g19575.1
-0.637895	1.29447	Potra000744g05868.1
-0.636786	1.34655	Potra001788g14521.1
-0.635072	1.2108	Potra002502g18892.1
-0.63396	1.3572	Potra000812g06464.1
-0.630766	1.1372	Potri.013G014900.1.p1
-0.629404	1.28196	Potri.018G090300.1.p1
-0.626074	1.32811	Potra000545g03871.2
-0.622989	1.39174	Potra000605g04594.1
-0.621872	1.16718	Potra003957g23751.1
-0.621262	1.34559	Potra000506g03297.1
-0.620203	1.50844	Potra000727g05702.2
-0.619981	1.09508	Potra001149g10013.1
-0.619066	1.14175	Potra001583g13088.1
-0.61882	1.21864	Potri.004G071100.1.p1
-0.618284	1.38851	Potra002877g20209.1
-0.617882	1.24747	Potri.010G001900.1.p1
-0.616888	1.38238	Potra001864g14907.1
-0.615421	1.12745	Potri.019G015100.1.p1
-0.609665	1.12899	Potra003682g22423.1
-0.608585	1.43366	Potra002707g19804.1
-0.607761	1.16864	Potri.018G089700.1.p1
-0.607097	1.18451	Potra000446g02498.1
-0.606968	1.2944	Potra000713g05584.2
-0.602074	1.38496	Potra001204g10394.2
-0.601878	1.16383	Potra191525g28761.1
-0.601692	1.13882	Potra000747g05886.1
-0.600619	1.40643	Potra182670g28247.1
-0.600181	1.37665	Potra001257g10851.1
-0.599177	1.48025	Potra001166g10117.1
-0.598818	1.20373	Potra000346g01222.1
-0.598384	1.22547	Potra000783g06171.1
-0.596599	1.08581	Potri.017G149800.1.p1
-0.596482	1.10101	Potra001413g11989.1
-0.593882	1.1524	Potra000365g01475.1
-0.59261	1.11459	Potra001132g09947.3
-0.591591	1.4727	Potri.010G236500.1.p
-0.589601	1.28362	Potra000587g04406.1
-0.587936	1.11921	Potra003544g32251.1
-0.585656	1.13753	Potra002216g17060.1
-0.584947	1.08611	Potri.016G124900.1.p1
-0.584169	1.15566	Potra000138g00472.1
-0.582677	1.15111	Potri.013G017400.1.p1
-0.582573	1.11979	Potri.012G078700.1.p1
-0.580917	1.11959	Potri.016G088200.1.p1
-0.579753	1.12069	Potra000607g04620.1
-0.578485	1.24034	Potra001749g14255.1
-0.576456	1.11165	Potri.011G139500.2.p1
-0.575604	1.12625	Potra001284g11080.1
-0.57188	1.45487	Potra007455g25969.1
-0.569791	1.16282	Potra001893g15069.1
-0.568752	1.19622	Potra002775g19954.1
-0.568538	1.54934	Potra002338g17867.1
-0.56842	1.31792	Potra000045g00209.1
-0.563698	1.38158	Potri.004G168800.1.p1
-0.56221	1.31119	Potra002136g16540.2
-0.562064	1.40259	Potri.008G023800.1.p1
-0.559672	1.2412	Potra001088g09460.1
-0.559212	1.22884	Potra003431g21645.1
-0.555092	1.06034	Potra003466g21760.1
-0.550846	1.24229	Potra001542g12794.1
-0.549186	0.981605	Potra173619g27660.2
-0.548821	1.15765	Potra188075g28560.1
-0.547674	1.06448	Potra168956g27396.2
-0.546318	1.18952	Potri.014G025400.1.p1
-0.543671	0.988883	Potri.014G024100.3.p1
-0.542947	1.09757	Potri.001G390400.2.p
-0.542204	1.14617	Potra000790g06258.1
-0.54197	1.01326	Potra002474g18730.1
-0.541773	0.960647	Potra001819g14682.1
-0.541403	1.11029	Potra002038g15930.1
-0.538081	1.14177	Potra001622g13343.1
-0.533339	1.25944	Potra002108g16381.1
-0.532963	1.10942	Potra000434g02338.1
-0.53276	0.977763	Potra001253g10793.1
-0.53221	1.27331	Potra001717g13969.1
-0.531982	1.0778	Potra000908g07368.1
-0.531617	0.993719	Potri.T022500.1.p1
-0.529074	1.05604	Potra002915g20300.1
-0.528243	1.23844	Potra000192g00796.2
-0.52706	1.29474	Potri.001G156100.1.p
-0.523071	1.09597	Potra000302g01093.4
-0.522117	1.289	Potra002101g16343.1
-0.521268	1.12567	Potra000370g01546.1
-0.520058	1.38531	Potra000523g03544.4
-0.519257	1.00376	Potra002622g19597.4
-0.519129	1.23734	Potri.019G055100.1.p1
-0.518513	1.16977	Potra002290g17529.2
-0.516268	1.09711	Potra001342g11521.1
-0.515714	1.23114	Potri.018G063200.1.p1
-0.515427	1.20871	Potri.004G191200.1.p1
-0.512205	1.25456	Potri.002G034400.1.p1
-0.51132	1.19084	Potra002722g19835.2
-0.510334	1.42602	Potra006727g25764.1
-0.509855	1.393	Potra002154g16662.1
-0.508888	1.01659	Potra004251g24733.1
-0.508055	1.12239	Potra002080g16206.3
-0.506223	1.44858	Potra003882g23311.1
-0.505013	1.21316	Potra199816g29441.1
-0.505	1.16544	Potra007768g35482.1
-0.504622	1.24674	Potra001042g08798.1
-0.502908	1.03675	Potra001682g13757.2
-0.502418	1.00714	Potri.012G039000.2.p1
-0.50068	1.02261	Potra186241g33843.2
-0.500255	1.18326	Potra153675g26736.1
-0.499335	1.42413	Potra001240g10655.1
-0.496574	1.09958	Potra000619g04709.1
-0.495362	1.23557	Potra001627g13388.1
0.495426	1.29477	Potra002114g16423.1
0.495529	1.11772	Potri.014G147700.2.p1
0.495533	1.04321	Potra001965g15509.1
0.495957	1.01208	Potri.010G125800.1.p1
0.496518	1.22091	Potra001650g13522.1
0.497977	1.18763	Potra001218g10531.2
0.498526	1.11242	Potra000945g07742.1
0.498616	1.10296	Potra000395g01840.1
0.498708	1.07485	Potra000846g06822.4
0.499561	0.967837	Potri.002G103700.1.p1
0.500215	1.24151	Potra003993g24042.1
0.500373	1.11591	Potri.001G224700.1.p1
0.500462	1.14072	Potra000393g01808.1
0.500737	1.25893	Potra196076g29084.1
0.500781	1.07983	Potra002311g17634.4
0.501133	0.963729	Potra000927g07530.1
0.501444	1.31206	Potra000448g02510.1
0.501839	1.10826	Potra163231g27080.1
0.502395	1.08713	Potri.003G134500.1.p1
0.50602	1.00272	Potra182718g28249.1
0.506469	1.19841	Potri.001G011500.1.p1
0.506691	1.0206	Potra197173g29204.1
0.506827	1.17498	Potra001794g14551.2
0.507026	1.08334	Potra000178g00687.1
0.508093	1.11544	Potra010173g26512.1
0.508387	1.06888	Potri.017G092400.1.p1
0.508391	1.29732	Potra000997g08287.1
0.508709	1.10017	Potra169534g27450.1
0.509561	1.07732	Potra161710g26956.2
0.509572	1.01654	Potra003841g23079.1
0.510412	1.05232	Potra000387g01754.1
0.510603	1.00111	Potra170153g27498.1
0.510936	1.10208	Potra000379g01655.1
0.512183	1.22831	Potra001478g12371.1
0.513001	1.15145	Potra001553g12863.2
0.513822	1.08731	Potra002078g16194.2
0.514502	1.03762	Potri.002G120400.1.p1
0.515759	1.17337	Potri.010G221600.2.p1
0.516307	1.29967	Potri.001G240600.1.p1
0.516454	1.13428	Potra002651g19661.1
0.518239	1.2604	Potra003748g22678.1
0.51865	1.14395	Potri.001G391900.3.p1
0.520011	1.16613	Potra002001g15709.1
0.520146	1.10966	Potra009728g26419.1
0.520507	1.19496	Potra170594g27527.1
0.521286	1.1978	Potri.002G180600.1.p1
0.52211	1.07051	Potra001257g10845.1
0.522884	1.12732	Potri.001G214500.1.p1
0.523213	1.07507	Potra003553g22005.1
0.524585	1.20038	Potra000820g06541.1
0.524915	1.21498	Potra002082g16234.2
0.525778	1.05518	Potri.010G191200.1.p1
0.525824	1.01845	Potra001442g12125.2
0.527221	1.04732	Potri.015G057400.1.p1
0.52768	1.10153	Potra010177g26513.1
0.529072	1.27931	Potra010111g26488.1
0.529837	1.08771	Potra000765g06045.1
0.530208	0.990254	Potra000786g06233.1
0.530447	1.51625	Potra162801g27040.1
0.531241	1.29747	Potra002393g18202.1
0.531691	1.13207	Potra003266g21170.1
0.531789	1.23535	Potri.011G148200.4.p1
0.532616	1.33702	Potra000801g06348.1
0.532693	1.06712	Potra001304g11212.2
0.533978	1.1465	Potra000627g04781.1
0.534187	1.05741	Potra001932g15315.1
0.534861	1.18653	Potra001210g30658.1
0.536625	1.07476	Potra002457g18628.2
0.536724	1.09947	Potri.009G044600.1.p1
0.537132	1.15737	Potra155883g26777.1
0.538674	1.01078	Potra003656g22322.1
0.538886	1.13903	Potra000971g08018.1
0.539578	1.12435	Potri.012G057500.1.p1
0.541224	1.2245	Potri.014G088400.1.p1
0.542795	1.11866	Potra002353g17955.1
0.542865	1.38494	Potra000418g02142.2
0.543099	1.16835	Potra004245g24727.1
0.543514	1.12411	Potri.015G007300.1.p1
0.543566	1.21597	Potra001326g11396.1
0.543944	1.09812	Potra003682g22428.2
0.544424	1.16076	Potra000612g04653.2
0.545496	1.2399	Potra003192g20964.1
0.54748	1.19406	Potri.008G106400.1.p1
0.548299	1.11694	Potra154089g26739.2
0.549667	1.21723	Potra003837g23061.1
0.549944	1.08493	Potra194092g28921.1
0.550295	1.2529	Potra003066g20662.1
0.551627	1.13924	Potra000908g07359.1
0.552537	1.07566	Potra168421g27367.2
0.553226	1.16833	Potri.009G141800.1.p1
0.553737	1.07018	Potri.016G058200.1.p1
0.554201	1.02463	Potri.004G082800.1.p1
0.554915	1.30094	Potra000963g07916.2
0.555365	1.21478	Potra000927g07548.1
0.555904	1.26692	Potra002989g20472.1
0.557173	1.18113	Potri.T035000.1.p1
0.558953	1.12871	Potri.014G058500.1.p1
0.559235	1.12245	Potri.001G245000.1.p1
0.559312	1.15761	Potra002057g16050.3
0.559792	1.22579	Potra000578g04323.2
0.560051	1.28299	Potra001108g09704.1
0.560232	1.02846	Potra001712g13933.1
0.561046	1.34206	Potra001028g08625.1
0.561174	1.05823	Potra003032g20573.1
0.561654	1.15892	Potri.003G125800.2.p1
0.561971	1.06383	Potra004522g32668.1
0.562348	1.18546	Potri.009G067700.1.p1
0.564439	1.43233	Potra192724g28830.1
0.566598	1.55441	Potri.017G108500.1.p1
0.568302	1.18527	Potra001669g13705.1
0.568728	1.36778	Potra000698g05435.1
0.569676	1.1228	Potra173456g27649.1
0.569817	1.12251	Potra000539g03787.1
0.570023	1.20678	Potra179726g28044.1
0.57048	1.10826	Potri.001G197900.2.p
0.570543	1.2309	Potra000502g03250.1
0.571938	1.25828	Potra004383g24871.1
0.57233	1.16274	Potra000466g02779.1
0.573018	1.10986	Potra003032g20572.2
0.573301	1.17015	Potri.008G045900.1.p1
0.574075	1.08082	Potra001924g15260.1
0.575483	1.24048	Potra002751g19902.1
0.575577	1.35223	Potri.011G122100.1.p1
0.575645	1.15094	Potra001438g12102.1
0.576437	1.18196	Potra002402g18272.2
0.578666	1.21302	Potra174432g27723.1
0.580161	1.22788	Potri.009G095400.1.p1
0.580723	1.29588	Potra193887g28909.1
0.581735	1.19254	Potra001769g14379.1
0.58279	1.05871	Potri.007G099800.1.p1
0.583886	1.11698	Potra000729g05729.1
0.58449	1.14111	Potra002400g18264.1
0.585158	1.21374	Potri.001G383500.2.p1
0.586156	1.11212	Potra003165g20883.1
0.586352	1.3012	Potra001614g13297.2
0.588552	1.36466	Potri.019G057800.1.p1
0.590477	1.32624	Potra003583g22083.1
0.591266	1.22362	Potri.010G059500.1.p1
0.59188	1.27304	Potri.005G113700.1.p1
0.594612	1.20423	Potra000955g07840.1
0.59603	1.14535	Potra008919g26257.1
0.596233	1.24419	Potra001167g10124.3
0.596422	1.15576	Potra000854g35638.1
0.596652	1.11748	Potra000673g05214.1
0.596849	1.13898	Potra000508g03339.1
0.596869	1.39044	Potri.019G081200.1.p1
0.597524	1.13327	Potra001854g14854.1
0.599319	1.20897	Potra001772g14421.1
0.599402	1.08454	Potri.015G003500.1.p1
0.599439	1.21607	Potra005299g25352.1
0.6005	1.42356	Potri.018G086700.1.p1
0.602331	1.24721	Potra008976g26268.1
0.606117	1.19623	Potra001771g14392.1
0.606314	1.13043	Potri.004G041800.1.p1
0.607015	1.55777	Potra000716g05612.1
0.607914	1.21466	Potra004580g25089.1
0.608271	1.22684	Potri.006G126700.2.p1
0.609241	1.20466	Potra003566g22037.1
0.609392	1.18978	Potri.003G210900.1.p1
0.609554	1.21772	Potri.006G224500.1.p1
0.610434	1.19462	Potri.017G048900.1.p1
0.610923	1.2061	Potra000989g08186.1
0.61171	1.25857	Potri.005G026000.4.p
0.612425	1.22317	Potri.004G233800.1.p1
0.61274	1.20046	Potra002497g18877.1
0.613292	1.18864	Potri.017G135800.1.p1
0.61568	1.19851	Potra002504g18905.1
0.615736	1.17699	Potra195559g29051.2
0.61586	1.32845	Potri.004G067800.1.p1
0.617159	1.07122	Potra004300g24788.1
0.617356	1.24412	Potra001067g09194.1
0.618094	1.23024	Potra001117g09836.1
0.618836	1.26581	Potri.009G104300.1.p1
0.622681	1.16448	Potra000594g04503.1
0.624652	1.19859	Potri.010G151000.1.p1
0.626834	1.30145	Potra176345g27877.1
0.627514	1.35921	Potra002209g17012.6
0.628824	1.2349	Potri.009G078600.1.p1
0.630685	1.55297	Potra001762g14337.1
0.632056	1.28417	Potra000729g33252.1
0.634258	1.17754	Potra003863g23212.1
0.635139	1.13876	Potra000076g00273.1
0.635876	1.24326	Potri.008G002500.1.p1
0.636185	1.22822	Potri.011G115000.1.p1
0.636392	1.19773	Potri.002G255900.1.p1
0.637618	1.33227	Potra001536g12762.1
0.639419	1.35899	Potri.007G102250.1.p
0.639472	1.37729	Potra001361g11637.2
0.639844	1.20256	Potra000502g03243.1
0.642355	1.31711	Potra009307g26334.1
0.642511	1.25814	Potra000520g03504.2
0.645254	1.22042	Potra000595g04514.1
0.64672	1.34345	Potra001244g10682.1
0.647829	1.13532	Potra001048g08907.1
0.649212	1.22237	Potra002589g19476.1
0.650287	1.33841	Potra000397g01857.1
0.651178	1.22878	Potra004294g24783.1
0.653834	1.17819	Potra001955g15441.1
0.653926	1.23904	Potra198246g29297.1
0.655981	1.27736	Potra000527g03636.2
0.65709	1.1608	Potra001156g10037.1
0.66001	1.1643	Potra001075g09291.1
0.663346	1.33692	Potra001476g12347.1
0.664039	1.2572	Potri.017G106900.1.p1
0.665152	1.30718	Potra004562g25069.1
0.669	1.23687	Potri.003G069300.1.p1
0.67006	1.2604	Potri.008G040300.1.p1
0.67028	1.39614	Potra174739g27748.1
0.671475	1.2345	Potra182927g28265.1
0.672035	1.51921	Potra000169g00640.1
0.672438	1.30698	Potra002063g16083.1
0.676602	1.22299	Potra181304g28146.1
0.680308	1.33764	Potra000346g01221.1
0.68204	1.31155	Potri.003G045200.1.p1
0.687217	1.2475	Potra002416g18375.6
0.687567	1.35999	Potri.004G210100.4.p1
0.694595	1.21812	Potra000076g00272.1
0.69567	1.29259	Potra001288g11114.2
0.695827	1.34879	Potri.011G047300.1.p1
0.696075	1.3281	Potri.008G129800.1.p1
0.696152	1.47664	Potri.009G039200.1.p
0.699257	1.34033	Potra001208g10460.1
0.702887	1.34029	Potri.010G150700.1.p1
0.70334	1.47332	Potra000727g05704.1
0.703342	1.29177	Potri.010G150800.1.p1
0.70647	1.23735	Potra001028g08624.1
0.709679	1.27702	Potra167699g27300.1
0.710365	1.32208	Potra000855g06922.1
0.710747	1.23844	Potra000448g02513.1
0.711757	1.23826	Potra001955g15442.1
0.717752	1.3865	Potri.001G029900.1.p1
0.72795	1.38437	Potra002544g19165.1
0.729304	1.42863	Potri.010G060200.1.p1
0.729733	1.31863	Potra000447g02504.1
0.731517	1.29265	Potra152996g26723.1
0.734363	1.29557	Potra000830g06661.1
0.736945	1.34297	Potri.T035300.1.p1
0.737225	1.34554	Potra189064g34823.1
0.738044	1.34816	Potra000460g02679.1
0.739027	1.39487	Potri.010G195700.1.p2
0.739514	1.34966	Potri.T045500.1.p1
0.74511	1.47192	Potra002547g19191.1
0.74578	1.38543	Potri.002G162400.1.p1
0.750867	1.34141	Potra003946g23695.1
0.754757	1.46958	Potra000948g07768.1
0.758462	1.42904	Potri.006G153300.1.p1
0.769131	1.33184	Potra189302g28673.1
0.773643	1.38964	Potra000591g04461.1
0.777085	1.41062	Potra000664g05126.1
0.782302	1.35899	Potra182120g28209.1
0.782371	1.37468	Potra000434g02342.1
0.789178	1.37858	Potra000562g04081.1
-0.49334	1.20659	Potra000408g01984.1
-0.490826	1.0988	Potra002980g20446.4
-0.489157	1.27861	Potra001890g15046.1
-0.489048	1.1031	Potri.002G052400.1.p1
-0.488756	1.17626	Potra000997g08291.1
-0.484858	1.22209	Potra000443g02454.1
-0.484061	1.32027	Potra003533g21932.1
-0.484033	0.99184	Potra002313g17649.1
-0.48246	1.0463	Potra000520g03509.1
-0.48206	1.07288	Potra001098g09576.1
-0.481879	1.32769	Potri.015G130000.1.p1
-0.481509	1.12967	Potra002193g16900.2
-0.480132	1.17165	Potra187345g28500.1
-0.479121	1.12669	Potra000433g02319.1
-0.477385	1.1618	Potri.012G127500.1.p1
-0.475735	0.926615	Potra001725g14038.3
-0.475176	0.998525	Potra001981g15596.1
-0.474709	1.37894	Potra001960g15483.1
-0.473023	1.10385	Potra000586g04386.1
-0.472614	1.25123	Potra001178g10216.1
-0.472205	1.01195	Potri.018G103100.1.p1
-0.470978	1.07842	Potra001058g09077.1
-0.470216	1.15512	Potra001211g10471.1
-0.469822	1.25536	Potra001459g12269.1
-0.467958	1.19326	Potra000604g04590.1
-0.467928	0.982908	Potra001269g10956.2
-0.46701	1.06986	Potra001346g11555.1
-0.466905	1.15808	Potra001626g13383.2
-0.465908	1.13049	Potra000465g02757.1
-0.465401	0.901344	Potra001849g14830.1
-0.465048	1.08844	Potra003077g20686.1
-0.464308	1.02904	Potra002161g16692.4
-0.460696	1.29399	Potra002308g17608.2
-0.460504	0.948878	Potri.002G073800.1.p1
-0.459281	1.0884	Potra004099g24494.1
-0.459193	0.828306	Potra002542g19146.1
-0.457524	0.919462	Potra001264g10919.1
-0.453932	1.39477	Potra001368g11694.1
-0.453257	1.17972	Potra002247g17262.1
-0.45323	1.25375	Potri.017G081400.1.p1
-0.452464	0.910686	Potra000586g04398.1
-0.451574	1.13579	Potra001275g11021.1
-0.451242	1.05178	Potra001177g10196.1
-0.448566	1.10074	Potri.T091700.2.p1
-0.447834	1.45041	Potri.011G131400.1.p1
-0.447387	0.854841	Potra182249g35509.1
-0.446283	1.08208	Potri.006G033300.1.p1
-0.44613	1.30155	Potra003980g23952.1
-0.44269	1.1795	Potri.006G138600.3.p1
-0.442601	0.990148	Potri.018G082500.1.p1
-0.442428	0.892326	Potri.006G086400.1.p1
-0.440439	0.842242	Potra002413g18365.2
-0.439291	1.16231	Potra002313g17641.1
-0.438709	0.851842	Potra001887g15025.1
-0.437285	0.986377	Potri.016G057600.1.p1
-0.434999	1.17143	Potra000505g03283.1
-0.434273	1.44664	Potra000918g07443.1
-0.433982	0.922589	Potra004130g24554.1
-0.433721	1.03642	Potri.008G203400.1.p1
-0.433657	1.28727	Potri.006G114800.2.p1
-0.432424	0.948844	Potri.016G056200.6.p1
-0.431664	1.15925	Potra001257g10839.1
-0.431228	1.00544	Potra000344g01209.1
-0.431202	1.38614	Potri.009G069800.2.p
-0.431038	1.05987	Potra003929g23581.1
-0.430798	1.06177	Potri.005G240200.1.p1
-0.430463	0.835924	Potra002619g19590.1
-0.430359	0.862274	Potra001308g11237.1
-0.427486	0.86653	Potra006892g25852.1
-0.427173	1.29935	Potra002945g20367.1
-0.425045	1.36369	Potri.009G034900.1.p1
-0.424608	0.844571	Potra003584g22087.1
-0.424228	0.927948	Potri.006G008800.1.p1
-0.423778	0.815489	Potra005149g25295.2
-0.422523	1.15484	Potra001527g12695.1
-0.422457	1.18021	Potra000441g02441.1
-0.421831	0.894509	Potra000604g04583.1
-0.421777	1.46093	Potra179767g28048.1
-0.421212	0.998729	Potri.002G191400.2.p1
-0.420893	0.850617	Potra000701g05458.1
-0.420733	1.46763	Potra002139g16558.1
-0.420521	1.00811	Potra000530g03669.1
-0.420112	1.02412	Potri.017G029000.1.p1
-0.419504	1.45422	Potra001425g12048.1
-0.419468	1.02164	Potra001404g11925.2
-0.41864	1.01665	Potra000548g03927.1
-0.418118	0.845088	Potra002425g18430.1
-0.417814	0.973028	Potra001362g11655.1
-0.415686	1.27779	Potri.006G059100.1.p1
-0.415431	1.03401	Potri.001G162400.1.p1
-0.414692	0.90043	Potra001116g09816.2
-0.412514	0.947825	Potra000829g06647.1
-0.410839	0.747282	Potra000892g07229.1
-0.410565	0.984332	Potri.006G115100.1.p1
-0.410122	0.980058	Potra003860g23197.1
-0.410011	0.873526	Potri.001G423500.1.p
-0.408953	1.02345	Potra000606g04612.3
-0.408807	0.919798	Potra000400g01884.1
-0.408023	0.898484	Potra000855g06923.1
-0.406672	1.07756	Potra001085g09401.1
-0.405286	1.31598	Potra001391g11829.1
-0.404459	0.914502	Potra001418g12017.1
-0.401742	0.806532	Potri.014G092800.1.p1
-0.401596	0.770316	Potra000673g05220.1
-0.401324	1.09754	Potra003941g23667.1
-0.401203	1.2184	Potri.009G062200.1.p1
-0.40049	0.967708	Potra001219g10537.1
-0.400001	1.06673	Potra002217g17071.1
-0.399387	0.90494	Potra003470g21771.1
-0.399255	0.866375	Potra000806g06398.1
-0.398464	0.990341	Potra002245g17250.2
-0.39842	0.985824	Potra000614g04668.1
-0.398195	1.02759	Potra000325g01145.2
-0.397926	0.842487	Potra002490g18824.1
-0.395815	0.999704	Potra000149g00523.1
-0.395454	1.10285	Potra000934g07625.3
-0.394868	1.52134	Potri.001G406500.1.p1
-0.39385	0.918344	Potri.015G058700.1.p1
-0.39378	0.971255	Potra000492g03119.2
-0.391972	0.968038	Potri.001G268600.1.p1
-0.39104	0.858192	Potri.003G067000.1.p1
-0.389408	0.998865	Potra000143g00502.4
-0.389063	1.33216	Potri.017G090600.1.p1
-0.388944	0.756576	Potra001972g15552.3
-0.388293	1.41766	Potra004013g24220.2
-0.388263	1.07381	Potra000466g02778.3
-0.388103	0.878112	Potra001103g09647.1
-0.38799	1.03654	Potri.005G219400.1.p1
-0.387356	1.22758	Potra000435g02365.1
-0.385775	1.26358	Potri.019G083300.1.p1
-0.385714	0.812719	Potri.001G193000.1.p1
-0.385014	1.19989	Potra000785g06217.1
-0.384842	0.792373	Potra196687g29136.2
-0.384831	0.794148	Potra000505g03282.1
-0.384589	0.828599	Potra001411g11973.2
-0.383944	0.896246	Potri.017G038100.1.p1
-0.383058	0.915601	Potra000136g00463.1
-0.382504	0.840826	Potra000548g03917.1
-0.381809	0.757006	Potra003336g21386.1
-0.381438	0.744826	Potra002106g16375.1
-0.380843	0.758762	Potri.006G142600.1.p1
-0.380768	0.846695	Potra002478g18745.5
-0.38028	0.968428	Potra001320g11331.1
-0.379832	0.813727	Potra002122g16460.1
-0.379516	0.933087	Potri.017G059300.1.p1
-0.378501	0.810473	Potra182522g28231.1
-0.378483	1.31428	Potra003478g21789.1
-0.377842	0.894379	Potra000654g05036.1
-0.37695	0.829352	Potri.013G008700.1.p1
-0.376435	0.892518	Potri.001G340200.1.p1
-0.37442	0.852203	Potra003016g20540.1
-0.374341	0.89629	Potra002186g16841.1
-0.374198	1.10933	Potra003800g22901.1
-0.373005	0.798118	Potra000517g03431.2
-0.372778	0.847113	Potra002455g18607.1
-0.371457	0.899359	Potra188350g28593.1
-0.370812	0.816488	Potri.004G207000.1.p1
-0.370425	1.10227	Potra188694g28627.1
-0.369334	0.67848	Potri.005G076900.1.p1
-0.368819	0.716504	Potra003357g21441.1
-0.368335	0.826086	Potra001511g12606.2
-0.368293	1.13636	Potri.006G219900.3.p1
-0.368199	1.10207	Potri.001G319900.2.p1
-0.368076	0.821496	Potra000767g06058.1
-0.367309	0.978236	Potri.010G175600.1.p1
-0.366589	0.778494	Potra001649g13521.1
-0.366515	1.07258	Potra000819g06533.1
-0.366049	0.970851	Potra000465g02759.4
-0.365916	0.860321	Potri.003G046200.1.p
-0.365821	0.979436	Potri.006G205700.2.p
-0.365149	1.14661	Potra000565g04144.1
-0.364927	1.01277	Potra001199g10362.1
-0.364491	1.06354	Potra000908g07366.1
-0.363502	0.900117	Potri.010G037500.1.p1
-0.362703	1.47233	Potra002459g18641.1
-0.362627	0.83155	Potra002350g17933.1
-0.361175	1.27331	Potri.T093900.1.p1
-0.360942	1.31667	Potra001565g12940.1
-0.35978	1.00126	Potri.001G016900.1.p
-0.359374	0.90854	Potra001253g10783.1
-0.35935	1.09589	Potra001649g13518.1
-0.359314	1.43813	Potra000765g06048.1
-0.358707	0.969084	Potra000745g05876.1
-0.358193	0.992221	Potra002308g17611.2
-0.358111	1.01414	Potra001519g12651.1
-0.357606	0.953437	Potra001525g12683.1
-0.357538	0.942077	Potri.004G205100.1.p1
-0.356971	1.05953	Potri.019G047200.1.p1
-0.356914	1.36503	Potra161145g26911.1
-0.356683	1.09437	Potra000451g02555.1
-0.352146	0.663869	Potri.005G021400.1.p1
-0.35195	0.882166	Potri.010G254100.1.p1
-0.351949	0.972594	Potri.004G158300.3.p1
-0.350939	1.27539	Potri.010G066600.2.p1
-0.35065	0.87974	Potri.002G051300.1.p
-0.350025	0.688073	Potra001705g13902.1
-0.349859	0.983363	Potra003618g22185.1
-0.349506	0.926926	Potri.015G131100.1.p1
-0.349447	1.09146	Potra002597g19512.1
-0.349067	0.746145	Potra001132g09940.1
-0.348966	0.795221	Potri.004G081300.2.p1
-0.348444	1.54047	Potra000847g33419.1
-0.34833	0.721748	Potra000813g06477.1
-0.34796	0.983808	Potra006890g25851.1
-0.346883	1.53326	Potra000545g03869.1
-0.346743	0.804833	Potri.001G069100.1.p
-0.345929	1.37441	Potri.017G131100.1.p1
-0.345423	1.07661	Potri.008G145600.1.p1
-0.344848	1.12067	Potra000841g06782.1
-0.342518	0.719722	Potri.003G173100.1.p1
-0.342139	0.935391	Potra175791g27831.1
-0.342103	1.01742	Potra002880g20216.1
-0.341536	0.829649	Potri.017G071000.1.p1
-0.341156	1.0146	Potra003585g22095.1
-0.34098	0.836197	Potri.005G228400.1.p1
-0.338674	0.844383	Potra001518g12643.1
-0.338111	0.917843	Potra001342g11530.1
-0.337616	1.02548	Potra001825g14713.1
-0.337488	0.800805	Potra003128g20813.1
-0.336694	1.11963	Potra000760g05999.1
-0.335721	1.08839	Potra000193g00819.1
-0.334903	1.13811	Potri.015G122400.1.p1
-0.333503	0.825969	Potra003570g22053.3
-0.332742	0.754352	Potra003675g22401.1
-0.332656	0.923682	Potra002579g19393.1
-0.332326	1.56774	Potra000352g01311.1
-0.331372	1.104	Potra001057g09063.1
-0.331317	0.864826	Potra003747g22669.1
-0.329747	0.857363	Potra000695g05397.7
-0.327045	1.04622	Potri.018G140300.1.p1
-0.327012	0.827377	Potri.008G072700.1.p1
-0.32674	0.800312	Potra000783g06178.3
-0.326653	1.34692	Potra002769g19942.2
-0.325976	0.973416	Potri.012G117600.1.p1
-0.325718	0.849357	Potra000520g03497.1
-0.325608	0.797526	Potra000434g02336.1
-0.324897	0.934732	Potri.005G126200.1.p1
-0.324308	0.796928	Potri.015G088300.2.p1
-0.323554	0.829984	Potra001100g09597.1
-0.323418	0.892072	Potra001912g15182.1
-0.323155	1.47534	Potri.008G150000.1.p
-0.322293	0.922868	Potra002627g19608.1
-0.32048	0.830883	Potra001507g12582.1
-0.3197	1.09348	Potri.013G070600.1.p1
-0.319399	0.855914	Potra148973g26640.1
-0.318981	0.642934	Potra001243g10678.2
-0.318675	0.961075	Potri.004G228400.1.p1
-0.318288	1.38681	Potra000162g00594.1
-0.31732	1.28635	Potra002849g20129.1
-0.317185	0.841803	Potri.001G015500.1.p1
-0.316417	0.758095	Potra160505g26860.1
-0.315841	1.10829	Potri.001G413500.1.p1
-0.314802	1.44822	Potra001361g11639.1
-0.31465	0.954876	Potra001256g10811.1
-0.314142	0.988894	Potra000854g06913.1
-0.314094	0.9154	Potra000905g07348.2
-0.312856	0.805993	Potra001741g14185.1
-0.312591	0.92987	Potra001511g12608.1
-0.312294	1.07693	Potra000165g00608.1
-0.312093	0.984707	Potra002988g20467.1
-0.311688	1.41304	Potri.004G091400.1.p1
-0.311521	1.28763	Potra000945g07741.1
-0.311405	1.00843	Potra001024g08553.1
-0.311103	0.937252	Potra002671g19718.2
-0.310487	0.869796	Potra002974g20429.1
-0.309959	0.788469	Potra173010g34600.1
-0.309884	0.895532	Potra001396g11872.1
-0.309805	0.960324	Potra000293g01069.1
-0.309256	0.86906	Potri.018G068200.1.p1
-0.309037	0.742841	Potra005402g25383.2
-0.307437	0.718166	Potri.010G126600.1.p
-0.306429	0.973326	Potra001359g11631.1
-0.306236	1.06564	Potra004494g24987.1
-0.30609	0.940161	Potra001546g12817.1
-0.305544	0.801996	Potri.012G011600.1.p1
-0.305336	0.976874	Potri.005G157700.1.p1
-0.30461	0.736382	Potri.014G081000.1.p1
-0.304582	1.40168	Potra000069g00253.1
-0.303917	0.697853	Potra001655g13587.1
-0.301529	0.924886	Potri.001G388900.1.p1
-0.301456	0.759152	Potra002589g19469.2
-0.30055	0.565634	Potri.009G135300.1.p1
-0.300399	1.33861	Potra001047g08878.1
-0.299562	0.93579	Potri.001G060200.1.p1
-0.299413	0.859727	Potri.003G024800.1.p1
-0.29929	0.929703	Potra002588g19457.1
-0.297872	0.827411	Potra001929g15293.1
-0.297683	0.899429	Potra000683g05293.1
-0.29768	0.611819	Potra002221g17087.1
-0.296552	0.837216	Potri.008G147200.1.p1
-0.296531	0.881038	Potra001535g12746.1
-0.29634	0.890886	Potra002592g19486.2
-0.29634	0.952422	Potra006904g33203.1
-0.296128	0.575627	Potri.006G184500.2.p1
-0.295998	0.972416	Potra003812g22953.1
-0.295738	0.821463	Potra004620g25126.1
-0.295481	0.82605	Potri.010G245100.1.p1
-0.295463	0.937003	Potra002398g18254.1
-0.29495	0.859547	Potra003846g23121.1
-0.294086	0.995799	Potra001350g11585.1
-0.293451	1.14708	Potra001930g15297.1
-0.292479	0.698123	Potra176058g27859.1
-0.291719	1.40206	Potri.002G101200.1.p1
-0.291669	1.0308	Potri.010G011900.4.p1
-0.29121	0.935233	Potra004042g24372.2
-0.289997	0.893393	Potra000016g00090.1
-0.289692	0.978127	Potra000508g03312.1
-0.289516	1.02899	Potra182320g28216.1
-0.288947	0.634891	Potri.001G288600.1.p1
-0.288877	0.8372	Potra005138g25290.2
-0.288642	0.779582	Potra001464g12297.1
-0.288333	1.49168	Potra003388g21528.1
-0.287509	0.996431	Potra177003g35433.1
-0.287268	0.647458	Potri.001G028200.1.p1
-0.287083	0.917284	Potra002913g20294.2
-0.285949	1.36853	Potri.001G304700.1.p
-0.284844	0.862964	Potra001252g10777.1
-0.284751	0.678353	Potri.001G388200.1.p1
-0.28363	0.870754	Potra000708g05535.1
-0.282849	1.00958	Potri.017G059400.1.p1
-0.282229	0.543944	Potri.014G143300.1.p1
-0.282155	0.810223	Potri.007G071700.1.p1
-0.281823	0.991204	Potra001583g13086.1
-0.281633	0.803789	Potra001757g14297.1
-0.280194	1.60049	Potra000252g00987.3
-0.279992	0.880492	Potra000526g03606.1
-0.279725	0.954632	Potra003923g23540.1
-0.278985	0.932565	Potra001155g10035.1
-0.278417	0.8844	Potri.005G200200.1.p1
-0.277996	1.11379	Potra000874g07035.1
-0.277594	1.09513	Potri.005G173800.1.p1
-0.276823	0.942207	Potra001916g15200.3
-0.276611	1.39344	Potra000320g01124.1
-0.276265	0.799782	Potra164265g27160.1
-0.276221	0.903747	Potri.013G100700.1.p
-0.275238	1.5243	Potra001958g15474.1
-0.275109	0.721502	Potra003475g32207.1
-0.273315	1.16849	Potri.013G005600.7.p1
-0.273028	0.871129	Potra001913g15187.1
-0.27273	0.832273	Potra000615g04678.2
-0.27244	0.889112	Potri.009G150600.1.p1
-0.271435	0.919296	Potra000669g05186.1
-0.270685	0.880391	Potra000363g01469.1
-0.270224	0.609009	Potra000993g08224.1
-0.269919	0.70317	Potri.015G074600.5.p1
-0.269875	0.950063	Potra003703g22491.3
-0.269425	0.615253	Potri.004G089500.1.p1
-0.269261	0.834747	Potra198853g29362.1
-0.26923	1.20667	Potra002555g19241.1
-0.269137	0.760737	Potra001858g14881.1
-0.268575	0.806208	Potra001837g14772.2
-0.267671	1.3205	Potra002294g17545.1
-0.266988	0.798486	Potra000740g05832.1
-0.266551	0.888321	Potri.018G063300.1.p1
-0.266409	0.867747	Potra003758g22717.2
-0.266006	0.77161	Potra001073g09261.1
-0.263959	0.842202	Potra003712g22524.1
-0.263951	1.16502	Potra003156g20864.2
-0.262918	0.733009	Potra002248g17272.1
-0.262399	0.914559	Potri.007G026400.1.p1
-0.261789	0.948652	Potri.015G029500.1.p1
-0.261736	1.04745	Potra196739g30204.1
-0.261528	0.63065	Potra000493g03143.1
-0.260364	1.03541	Potri.001G413500.2.p
-0.259899	1.26111	Potra001510g12592.1
-0.259676	0.897564	Potra003562g22029.1
-0.259548	0.968973	Potra176469g27887.1
-0.259505	1.05526	Potra170474g27520.1
-0.259198	0.76253	Potra003417g21601.1
-0.257941	0.812349	Potra001923g15250.1
-0.257092	0.88372	Potri.009G094800.1.p1
-0.256246	1.06305	Potra000030g00149.1
-0.255247	0.880748	Potra000499g03195.1
-0.254658	0.773922	Potra001972g15556.1
-0.254183	0.780538	Potra000892g07215.6
-0.253357	0.852413	Potra000417g02113.1
-0.252537	0.861328	Potri.001G236700.2.p
-0.25239	1.0752	Potri.004G235500.3.p
-0.251525	0.794185	Potra002311g17626.1
-0.251364	1.1362	Potri.002G171700.1.p1
-0.25136	0.726521	Potra004299g24786.1
-0.250268	0.5776	Potra001028g08622.1
-0.249273	0.769572	Potra004005g24126.1
-0.247858	0.860591	Potra000420g02172.2
-0.24776	1.44303	Potra001065g09165.1
-0.247482	0.81927	Potra000926g07515.2
-0.247218	0.809522	Potra000803g06366.1
-0.246746	0.89874	Potra000879g07099.1
-0.246371	1.07337	Potra000628g04799.1
-0.246292	1.29975	Potri.008G102900.1.p1
-0.244745	0.820961	Potri.003G060100.1.p1
-0.244384	1.2742	Potra003470g21773.2
-0.243827	0.823302	Potra000838g06756.1
-0.243109	0.872638	Potra001247g10721.1
-0.242343	0.731286	Potra003842g23087.1
-0.241834	0.89631	Potri.005G204800.1.p1
-0.241675	1.02596	Potra000624g04746.1
-0.241119	0.682392	Potra000758g05974.1
-0.240134	0.859236	Potra000354g01366.2
-0.239838	0.815143	Potra000627g04785.1
-0.239781	0.855622	Potra001589g13146.1
-0.239574	0.959291	Potra182302g28215.1
-0.238351	0.922496	Potra001100g09588.1
-0.238211	0.831619	Potri.001G185500.1.p1
-0.237573	0.799899	Potra189660g28709.1
-0.237342	0.866205	Potra001748g14249.1
-0.237243	0.966275	Potri.001G357000.2.p1
-0.23715	0.801009	Potra000464g02745.1
-0.2357	0.527374	Potri.003G115000.1.p
-0.235153	0.973473	Potri.015G070600.2.p1
-0.233579	0.81819	Potri.011G031600.1.p1
-0.233161	1.04369	Potra002588g19456.1
-0.233121	0.857912	Potri.013G102100.1.p1
-0.233031	0.724345	Potra003151g20854.1
-0.232967	0.673928	Potri.001G423400.1.p1
-0.232346	0.775972	Potra000008g00040.2
-0.231414	1.20027	Potri.014G032400.1.p
-0.231082	0.981591	Potra003975g23909.1
-0.231018	0.789883	Potra003654g22316.1
-0.231005	0.7831	Potra176359g27880.1
-0.230916	1.00568	Potra001660g13631.1
-0.230726	0.808482	Potri.015G068900.2.p1
-0.230635	0.741177	Potra002218g17075.1
-0.230351	1.16193	Potra001670g13720.1
-0.230238	0.705241	Potra002591g19481.1
-0.228788	1.35623	Potra001393g11841.1
-0.228123	1.08474	Potra001048g08908.1
-0.227644	0.831273	Potra000727g05706.1
-0.227526	0.832457	Potri.001G032900.1.p1
-0.227332	0.912682	Potri.003G032800.2.p1
-0.226811	0.949809	Potra000623g04732.1
-0.226762	0.978761	Potra000699g05446.1
-0.226554	0.84132	Potra002881g20220.1
-0.226181	1.10085	Potra003370g21475.1
-0.225388	0.883843	Potra002365g18016.2
-0.225038	0.642291	Potri.006G232300.1.p1
-0.225032	1.02872	Potra002066g16105.2
-0.224372	0.870841	Potra001117g09839.1
-0.223813	0.859508	Potra187082g28480.2
-0.222014	1.27362	Potra000367g01516.1
-0.221785	0.935341	Potra176351g27879.1
-0.220948	0.56198	Potri.T102400.1.p1
-0.220597	1.24463	Potra000899g07292.1
-0.220357	0.577889	Potra001284g11081.1
-0.220144	1.40303	Potra003599g22120.1
-0.220092	1.59488	Potra162201g27001.1
-0.218699	0.91802	Potra001399g11890.3
-0.217652	0.854508	Potri.001G102100.1.p2
-0.217599	1.33297	Potra000958g07869.2
-0.217417	0.674636	Potra000784g06191.1
-0.216543	0.826827	Potri.007G142400.1.p1
-0.216234	0.435938	Potra003018g20545.1
-0.214955	0.471545	Potri.012G100400.1.p1
-0.213766	1.44682	Potra004025g24340.2
-0.213697	0.4713	Potra009300g26331.1
-0.213406	0.90462	Potri.008G177900.2.p1
-0.213214	0.741465	Potra002013g15796.1
-0.212837	0.666988	Potra002322g17721.1
-0.212753	0.890759	Potri.002G201300.1.p1
-0.212262	0.793517	Potri.007G031000.1.p1
-0.211351	1.07587	Potra004211g24692.1
-0.210872	1.07529	Potra000458g02655.1
-0.210864	0.922661	Potra001551g12847.1
-0.210373	0.551642	Potra003551g21996.1
-0.210372	0.636828	Potra001116g09813.1
-0.210141	0.721809	Potri.009G096600.1.p1
-0.209939	0.79194	Potra001113g09779.1
-0.208899	0.466108	Potri.016G135400.1.p1
-0.207962	0.864141	Potra000649g04984.2
-0.20751	0.929173	Potra001319g11318.1
-0.207421	0.946533	Potra000851g06885.7
-0.206523	0.751935	Potra162957g27054.1
-0.206446	0.776812	Potri.004G004200.2.p1
-0.206298	1.38143	Potra003921g23529.1
-0.205775	0.916681	Potra004406g24892.1
-0.204985	0.829962	Potra000676g05241.1
-0.204654	1.28745	Potra004081g24463.1
-0.203901	1.14645	Potra180645g28116.2
-0.202443	0.731331	Potra000542g03821.3
-0.201439	0.966645	Potra001368g11691.1
-0.20128	0.935265	Potra001883g14993.3
-0.201009	0.825785	Potra002497g18868.3
-0.200782	1.10849	Potra003719g22555.1
-0.199921	0.424739	Potra000299g01088.1
-0.199626	0.869648	Potra000520g03500.1
-0.19944	1.12121	Potra001691g13824.1
-0.199312	1.15056	Potri.002G034100.2.p1
-0.198976	0.937855	Potra000691g05364.1
-0.198738	0.58548	Potri.012G111000.1.p1
-0.198565	1.04807	Potra002539g19124.2
-0.198069	0.724896	Potri.006G229300.3.p1
-0.197487	0.802523	Potri.006G036300.1.p1
-0.196124	1.28998	Potra000488g03041.1
-0.195988	0.842833	Potra003084g20701.1
-0.195251	0.927185	Potra002081g16211.1
-0.194897	0.8309	Potra001817g14664.1
-0.194768	0.922443	Potri.010G208500.2.p
-0.1941	1.03842	Potra002313g17648.1
-0.193671	1.05088	Potra003852g23166.3
-0.193086	0.785323	Potra000486g03010.1
-0.192458	1.41887	Potra003018g20546.1
-0.191699	0.743933	Potra000129g00426.1
-0.191595	1.02503	Potra000012g00058.1
-0.191593	1.02078	Potra003847g23127.1
-0.191566	0.794946	Potri.013G026100.2.p1
-0.191124	0.453142	Potri.004G086600.1.p1
-0.190941	0.625048	Potra003848g23133.1
-0.190098	1.1888	Potra003654g22317.3
-0.190072	0.596182	Potri.011G007600.1.p1
-0.189553	0.668787	Potri.002G179500.1.p1
-0.189381	1.141	Potra000086g00294.1
-0.189186	0.658344	Potra001152g10026.1
-0.189091	0.805735	Potra004044g24376.1
-0.187875	1.05952	Potra196739g29150.1
-0.187546	0.944156	Potra000353g01348.1
-0.186991	0.527312	Potra168337g31105.1
-0.186916	0.988915	Potri.002G253800.1.p1
-0.186725	1.30204	Potra001400g11893.1
-0.185089	0.978342	Potri.013G039400.1.p1
-0.184344	1.04299	Potra188664g28623.1
-0.183414	1.22223	Potri.018G106800.2.p1
-0.183258	0.903179	Potra000725g05673.1
-0.183109	0.755347	Potri.004G044700.1.p1
-0.182929	0.949506	Potra004015g24237.1
-0.182646	0.426914	Potri.002G253400.1.p1
-0.182458	0.851918	Potra001656g13599.2
-0.182192	0.914593	Potri.001G367900.1.p1
-0.182104	0.832061	Potra162169g26998.1
-0.181059	1.34257	Potra000026g00128.2
-0.180915	0.780017	Potra001363g11657.1
-0.180829	0.908836	Potra000415g02080.1
-0.180775	1.10082	Potri.014G112400.2.p1
-0.180297	0.640423	Potra002663g19698.2
-0.179689	0.617879	Potra002896g20258.1
-0.17956	0.904477	Potri.010G041100.1.p
-0.179364	0.983296	Potri.010G068200.1.p1
-0.179355	0.721004	Potra004020g24288.2
-0.179229	0.847228	Potra001064g09149.1
-0.179054	0.821993	Potra003938g23639.1
-0.178443	0.606026	Potra004131g24566.1
-0.177073	0.792478	Potra005821g25500.1
-0.177004	1.15742	Potra001246g10697.1
-0.175525	0.82795	Potra002014g15804.1
-0.174806	0.793472	Potra002216g17063.1
-0.174716	1.10952	Potri.005G011200.1.p
-0.174714	0.743527	Potra153356g26726.1
-0.174638	0.982342	Potri.015G080000.1.p1
-0.173484	0.687568	Potri.001G304000.1.p1
-0.173483	1.04852	Potra001576g13039.1
-0.173256	1.06727	Potri.008G124700.1.p1
-0.172917	0.598297	Potra002306g35109.1
-0.172781	1.00348	Potra003440g21671.1
-0.172394	0.423476	Potra001754g33893.2
-0.17153	0.915577	Potri.017G057900.1.p1
-0.171214	0.74946	Potri.017G054400.1.p1
-0.17072	1.19291	Potra000424g02222.1
-0.170607	0.77725	Potri.001G087500.2.p1
-0.170547	1.14243	Potra002161g16689.1
-0.170166	0.840012	Potra003040g20597.1
-0.170057	0.587526	Potra000961g07905.2
-0.168896	0.543945	Potra003946g23698.2
-0.168606	0.518929	Potra001884g15006.1
-0.167815	0.814485	Potra003236g21091.1
-0.167561	0.844655	Potra000931g07594.1
-0.167558	0.751047	Potri.004G226300.1.p
-0.167491	0.874945	Potri.011G164000.1.p1
-0.166896	0.659436	Potra001318g11305.1
-0.166554	0.890424	Potra003719g22557.1
-0.166508	0.880488	Potra001916g15200.2
-0.166123	0.830827	Potra003440g21668.1
-0.165882	0.898465	Potra003945g23686.1
-0.165752	0.935625	Potra001739g14158.1
-0.165566	0.867021	Potri.007G092500.1.p1
-0.165252	0.720946	Potri.009G018600.1.p1
-0.164319	0.372495	Potra010119g26491.1
-0.163883	0.988467	Potra000151g00535.2
-0.163865	0.832251	Potri.010G144100.1.p1
-0.163273	0.588401	Potri.009G159600.2.p1
-0.163024	0.800797	Potra001178g10211.1
-0.162525	0.666313	Potri.004G102500.2.p1
-0.161866	0.901884	Potra001695g13851.1
-0.161747	0.975894	Potra000463g02695.1
-0.160939	0.999956	Potri.003G003300.1.p1
-0.160787	0.727705	Potra002114g16419.2
-0.159516	0.952489	Potri.019G024000.1.p1
-0.159404	0.686772	Potra000824g06575.1
-0.158895	0.435812	Potri.017G051100.1.p1
-0.158239	0.785693	Potra002543g19154.1
-0.157823	0.373814	Potra001301g11192.1
-0.157334	0.880125	Potra001540g12780.1
-0.157172	1.39149	Potra000167g00626.1
-0.15713	0.77172	Potra001701g13888.1
-0.157099	0.667492	Potra008652g26203.1
-0.15677	1.06053	Potra004075g24449.1
-0.156477	0.638627	Potri.011G110700.2.p1
-0.156439	1.08367	Potri.015G013700.1.p1
-0.155602	0.610926	Potra000598g04547.1
-0.154913	0.61197	Potra002113g16402.1
-0.154478	0.55971	Potra002565g19318.1
-0.154048	1.08368	Potra001190g10307.2
-0.153914	1.33605	Potra002056g16035.1
-0.15207	0.622991	Potra003861g23200.1
-0.151953	1.03074	Potra001542g12790.1
-0.150774	0.792862	Potra003807g22933.1
-0.150727	0.882088	Potra000836g06720.1
-0.150723	0.838111	Potri.006G229300.1.p1
-0.149947	0.720665	Potra186707g28450.1
-0.149592	0.729841	Potra000985g08138.3
-0.149209	0.828235	Potri.004G075400.2.p1
-0.148683	1.37556	Potri.003G046200.1.p1
-0.147463	0.579341	Potra001255g10801.1
-0.147134	0.690473	Potri.001G105100.4.p1
-0.146924	0.79937	Potra003604g22153.1
-0.146568	0.829243	Potra000822g06557.1
-0.146456	0.882889	Potra001455g12248.1
-0.145528	0.989008	Potri.014G119700.1.p1
-0.14525	0.675931	Potra000366g01496.1
-0.144469	0.67744	Potra003995g24050.1
-0.144205	0.703557	Potri.004G075200.1.p1
-0.143816	0.398512	Potra001931g15303.1
-0.143755	0.640366	Potra000996g08274.1
-0.143551	1.55755	Potra162613g27028.1
-0.143497	0.92503	Potri.005G079200.1.p1
-0.141498	1.06281	Potra198800g30234.1
-0.141251	0.775119	Potra002609g19569.1
-0.139437	1.06866	Potra004131g24562.1
-0.138865	0.748258	Potra003732g22618.2
-0.137277	1.2024	Potri.006G073200.4.p
-0.137062	0.731946	Potri.001G342600.1.p1
-0.136538	1.19387	Potri.T005700.1.p1
-0.136276	1.28795	Potri.001G399400.2.p1
-0.13533	0.729558	Potra002320g17695.1
-0.135108	1.06804	Potri.002G189900.1.p1
-0.134237	0.660261	Potri.017G071100.1.p1
-0.134033	0.72288	Potra001591g13156.1
-0.133794	1.14051	Potra000693g05384.1
-0.133573	1.50204	Potra006550g25713.1
-0.132976	0.617506	Potra000850g06875.1
-0.13274	0.697624	Potri.007G013400.1.p1
-0.132494	0.72922	Potri.002G012000.1.p1
-0.132488	0.458165	Potra002983g20459.1
-0.1319	0.820812	Potra000670g05196.1
-0.131852	0.682201	Potri.014G049900.1.p1
-0.13183	0.864915	Potri.017G092000.2.p1
-0.131573	0.717868	Potra005948g25522.1
-0.131397	0.663531	Potra000885g07147.1
-0.131381	1.00367	Potra001592g13163.2
-0.130997	0.972876	Potra002078g16198.2
-0.130314	0.687028	Potra000748g05891.1
-0.130225	1.0257	Potri.018G015100.1.p1
-0.129651	0.904121	Potra003852g23162.1
-0.128683	0.849034	Potra194704g28979.4
-0.128591	0.902487	Potra003873g23268.1
-0.128561	0.623114	Potra002767g19938.1
-0.127834	1.15687	Potri.015G057000.1.p1
-0.127468	0.820822	Potra003321g21342.2
-0.127332	0.747024	Potra182367g28219.3
-0.126828	0.892732	Potra004069g24430.1
-0.126657	1.05181	Potra002306g17588.1
-0.125862	1.62922	Potra000472g02856.2
-0.125616	0.413938	Potra000565g04151.1
-0.125098	0.617198	Potra000005g00026.1
-0.124903	0.807432	Potra175858g27835.1
-0.124116	1.00659	Potra001272g10994.1
-0.123985	0.850249	Potri.018G063500.2.p1
-0.123253	1.01119	Potra002269g17399.1
-0.12234	0.524004	Potri.018G037700.4.p1
-0.121955	0.638515	Potra000469g02810.1
-0.121715	0.805729	Potra000905g07347.1
-0.121606	1.01917	Potra001309g11256.1
-0.121565	1.05253	Potra001447g12179.2
-0.120525	0.753866	Potra001273g10998.1
-0.120188	0.739554	Potra000397g01858.1
-0.120065	0.794312	Potri.015G029800.3.p1
-0.119692	0.754852	Potri.019G057000.1.p1
-0.117531	1.1282	Potra001829g14736.1
-0.116172	0.775495	Potra001042g08797.1
-0.115801	1.07327	Potra000526g03605.1
-0.115703	0.733938	Potra001483g12389.2
-0.114099	0.710099	Potra001855g14861.3
-0.11409	0.775022	Potra000615g04681.1
-0.114036	0.81656	Potra008157g26107.2
-0.11386	0.599033	Potri.011G149100.1.p1
-0.113689	1.41594	Potri.010G218600.3.p1
-0.112797	1.06583	Potra001050g08927.1
-0.112505	1.1429	Potra000388g01758.1
-0.111434	0.994091	Potri.010G057400.1.p1
-0.111425	0.792198	Potra001394g11855.1
-0.111419	0.747066	Potra001713g13944.1
-0.110831	0.966907	Potra000544g03857.1
-0.110739	0.846107	Potra002139g16566.1
-0.110327	0.554001	Potri.010G050300.1.p1
-0.109146	1.21034	Potra002641g19639.1
-0.109056	0.735369	Potra000423g02213.2
-0.109007	0.905224	Potri.002G085400.1.p1
-0.108216	0.794959	Potri.006G218600.1.p1
-0.107752	0.776944	Potra002719g19825.1
-0.107669	0.901353	Potra003105g20752.1
-0.107076	0.648027	Potra001540g12775.1
-0.106883	1.14419	Potri.018G055300.1.p1
-0.106776	0.699808	Potra000518g03446.1
-0.106671	0.726115	Potri.010G123400.1.p1
-0.106601	1.14322	Potri.012G105600.1.p1
-0.10657	0.78597	Potra197350g29217.1
-0.105689	0.661758	Potra002550g34717.1
-0.105641	0.869129	Potra000719g05629.1
-0.105329	0.60763	Potra000407g01983.1
-0.104987	0.733988	Potra000696g05406.1
-0.104464	1.04585	Potra005645g25453.1
-0.10434	1.21974	Potri.006G078200.1.p1
-0.104075	0.553698	Potra002060g16071.1
-0.103695	0.908905	Potra001043g08830.1
-0.103663	0.883184	Potra000571g04228.1
-0.103335	0.597176	Potra000423g02208.1
-0.103189	0.484535	Potri.010G126200.1.p1
-0.10305	0.804314	Potra009294g26327.1
-0.102537	0.636054	Potri.001G190800.2.p1
-0.102177	0.901956	Potra001857g14877.1
-0.10141	0.873413	Potri.008G038100.4.p1
-0.100859	0.857711	Potra000414g33837.1
-0.100375	0.487077	Potri.001G139500.1.p1
-0.100324	0.887163	Potra002478g18744.1
-0.100155	0.796839	Potra000381g01693.2
-0.0995524	1.05068	Potra001514g12624.1
-0.0994444	1.07815	Potra002870g20194.1
-0.0985217	0.718056	Potri.018G083500.1.p1
-0.0982775	0.778008	Potri.001G068200.1.p1
-0.0981139	0.879327	Potra003811g22951.1
-0.098063	0.686374	Potra000784g06190.1
-0.0976241	0.655917	Potra002176g16785.1
-0.0975931	0.382136	Potra000532g03715.1
-0.0975593	0.645347	Potra004546g25054.1
-0.0974036	0.888884	Potra002454g18587.1
-0.0972775	0.931608	Potri.014G073100.1.p1
-0.0970367	0.62128	Potra000987g08161.1
-0.0966345	0.864657	Potra001363g11662.1
-0.0963832	0.831541	Potra002113g16411.1
-0.0961008	0.91189	Potri.013G100800.2.p1
-0.0958233	0.855121	Potra000460g02666.1
-0.0955966	1.03677	Potra002065g16099.1
-0.0952921	0.516351	Potri.001G068100.1.p1
-0.0947887	0.988588	Potra002402g18275.1
-0.0945739	1.03972	Potra000768g06070.1
-0.094535	1.00772	Potra198809g29358.1
-0.0942429	1.34437	Potri.012G140800.1.p1
-0.0941641	0.782833	Potra000891g07199.1
-0.094145	0.879005	Potra006774g33172.1
-0.09394	0.886295	Potra001169g10128.1
-0.0935502	0.85716	Potra002662g19691.1
-0.0933592	0.634287	Potra003298g21277.1
-0.0932863	0.598128	Potra000406g35666.1
-0.093095	0.725567	Potra001342g11500.2
-0.0928788	0.910591	Potra188615g28616.2
-0.0927663	0.790588	Potri.001G052100.1.p1
-0.0924735	0.944897	Potra000651g05011.1
-0.0922048	0.807348	Potri.011G096300.2.p1
-0.0919974	0.625092	Potra000175g00657.1
-0.0918553	1.11436	Potri.001G051900.1.p1
-0.0918332	0.68568	Potra000847g06832.1
-0.091386	0.964628	Potra003995g24051.1
-0.0911938	1.22556	Potra003187g20938.1
-0.0908531	1.2436	Potra186279g28426.1
-0.0891566	1.01977	Potra000668g05175.1
-0.0889295	0.667552	Potri.003G114800.1.p
-0.0886902	0.365412	Potra001473g12338.1
-0.0868354	0.945214	Potra002057g16047.1
-0.086601	0.816815	Potra000514g03403.1
-0.0863652	0.884407	Potra000455g02601.2
-0.0859202	0.807164	Potri.007G062242.1.p
-0.0858552	0.59187	Potri.015G092800.1.p1
-0.0855741	0.915867	Potri.008G100800.1.p1
-0.085536	0.751633	Potra003809g22941.2
-0.0851569	0.709641	Potra000122g00398.1
-0.0847244	0.723127	Potri.001G340600.1.p1
-0.0847149	0.968291	Potra000384g01724.1
-0.0846657	0.981037	Potra001033g08678.4
-0.0842095	0.771628	Potra004501g24998.1
-0.0838616	1.15936	Potri.T010600.1.p1
-0.0834052	0.474223	Potri.001G388400.1
-0.0828628	0.666291	Potra009430g26355.1
-0.0827909	0.813622	Potra001332g11446.1
-0.0825171	0.920134	Potra003822g22993.1
-0.0819876	0.582178	Potri.009G080200.1.p1
-0.0812774	1.22984	Potra004121g24539.1
-0.0811312	1.40623	Potra001511g12601.1
-0.0811226	0.824576	Potra002924g20328.2
-0.0808049	0.942455	Potra003889g23357.1
-0.0805915	0.940349	Potri.T029800.1.p1
-0.0804917	0.698052	Potra180113g28076.1
-0.0804763	0.834591	Potra001024g08562.2
-0.0803238	1.12268	Potra002472g18709.1
-0.0801985	0.518582	Potra000446g02491.2
-0.0801106	0.540434	Potra001902g15107.2
-0.0799318	1.08263	Potri.013G142800.1.p1
-0.0796749	0.757039	Potra001465g12301.1
-0.0792651	0.410762	Potri.001G036900.1.p1
-0.0792186	0.851138	Potra000352g01314.1
-0.0786636	0.875793	Potra000699g05441.1
-0.078145	0.709305	Potra002261g17351.1
-0.077889	0.745514	Potri.008G194900.1.p1
-0.0778363	0.678512	Potri.013G100700.1.p1
-0.07673	0.912229	Potri.015G041600.1.p1
-0.0758465	0.886664	Potra001952g15426.1
-0.0752205	0.846748	Potra132630g26609.1
-0.0750896	0.90435	Potra001607g13252.2
-0.0746325	0.815343	Potri.008G031700.1.p1
-0.0743707	0.811523	Potra003017g20544.1
-0.0741821	1.28236	Potra001531g12718.1
-0.0729347	1.17693	Potra001638g13462.1
-0.0726453	0.76418	Potra003374g21483.2
-0.0720622	0.839187	Potra175572g27811.1
-0.072024	0.946566	Potra002505g18924.1
-0.0719254	0.870707	Potra000972g08030.1
-0.0711289	0.490327	Potra001203g10378.2
-0.0710206	0.442325	Potri.006G118400.1.p1
-0.0709618	1.16828	Potra004005g24129.1
-0.0708408	1.52676	Potra002383g18139.1
-0.0705564	0.822961	Potra001347g11562.1
-0.0702337	0.809216	Potri.007G049800.1.p1
-0.0700805	0.712837	Potra001110g09736.2
-0.069511	0.487578	Potra000344g01214.2
-0.0690108	0.779719	Potra000535g33758.2
-0.068936	1.22812	Potra003884g23327.2
-0.0685505	1.32534	Potri.001G209300.1.p1
-0.068356	1.04139	Potri.013G032500.1.p1
-0.0682977	1.34958	Potra006753g25774.1
-0.0678386	0.437921	Potri.012G037200.1.p1
-0.067451	0.767502	Potra003347g21410.1
-0.0673435	0.987385	Potri.007G043700.1.p1
-0.0669354	1.12192	Potri.016G126800.1.p
-0.0661921	0.886985	Potra003648g22289.1
-0.0652742	0.943685	Potra001406g11936.1
-0.064313	0.525833	Potri.013G092600.1.p1
-0.0639465	0.999373	Potri.002G097500.1.p1
-0.0637002	0.765636	Potra002140g16581.1
-0.0636862	0.788092	Potra160848g26887.1
-0.0618214	1.29387	Potra001992g15670.2
-0.0616897	0.918323	Potri.014G071100.1.p1
-0.0613748	0.790594	Potra003700g22484.1
-0.0611573	0.824778	Potra001064g09142.1
-0.0606269	0.649055	Potra001342g11502.1
-0.0605227	0.81278	Potri.005G146800.1.p1
-0.0597472	0.919525	Potra000071g00257.1
-0.0594142	0.800002	Potri.001G314300.1.p1
-0.058785	0.586239	Potra000709g05542.1
-0.0587625	0.780537	Potra003764g22749.1
-0.0581344	1.08938	Potra003990g24028.1
-0.0577713	0.662215	Potra002444g18529.1
-0.0576085	0.677427	Potra174613g27739.1
-0.0574767	0.753601	Potra002081g16210.1
-0.0568406	0.939907	Potri.010G206600.1.p1
-0.0565188	0.830722	Potra000127g00415.1
-0.0563956	0.776633	Potri.008G153900.2.p1
-0.0562603	1.2351	Potra001565g12934.1
-0.056198	0.418294	Potri.014G165100.1.p
-0.0561402	0.811253	Potra000574g04273.1
-0.0561234	0.610156	Potri.009G095800.1.p1
-0.0560769	1.18253	Potri.006G047400.1.p1
-0.0556091	0.88885	Potri.017G087200.6.p1
-0.0552862	0.700866	Potra002205g16981.2
-0.0540813	1.17603	Potri.010G010900.1.p1
-0.0538257	1.14275	Potra001491g12443.1
-0.0537939	1.34766	Potra004058g24402.1
-0.0537216	0.790813	Potra001561g12909.2
-0.0533259	0.633099	Potri.007G019300.1.p1
-0.0526303	0.897951	Potri.001G300900.1.p1
-0.0525056	0.520256	Potra000991g08206.3
-0.0523542	1.00873	Potri.012G111100.1.p1
-0.0519404	0.703068	Potra196622g29125.1
-0.0516956	0.381249	Potra001665g13677.1
-0.0512445	0.771856	Potri.001G267400.1.p1
-0.0512038	0.559904	Potri.016G063100.2.p
-0.0509642	0.734166	Potra000365g01472.1
-0.0506703	0.585371	Potra004030g24346.2
-0.0502765	0.909413	Potra000556g04017.1
-0.0501969	0.985952	Potra000472g02849.1
-0.0498183	0.655751	Potra186381g28436.1
-0.049639	0.827652	Potri.005G032700.1.p1
-0.0494126	0.797908	Potri.017G146600.1.p1
-0.0493957	1.24971	Potra001763g14342.1
-0.0492716	1.11396	Potra003665g22364.1
-0.0492665	0.931519	Potri.006G255700.1.p1
-0.0488856	0.589876	Potri.009G164100.1.p1
-0.0488328	0.715208	Potri.002G054800.1.p1
-0.0484893	0.520582	Potra002445g18533.2
-0.0483058	0.955597	Potri.002G221400.1.p1
-0.0481781	0.87304	Potra194108g28925.2
-0.047174	0.55187	Potra003990g24032.1
-0.0470914	0.308918	Potra002371g18059.1
-0.0464997	0.855278	Potra004135g24582.1
-0.0464738	0.695832	Potri.009G098500.1.p1
-0.0459411	0.813914	Potra001071g09233.1
-0.0448341	0.734386	Potri.001G180100.1.p1
-0.0447768	0.563506	Potra000534g03729.1
-0.044289	0.963308	Potra186950g28468.1
-0.0438454	0.791938	Potri.006G144500.1.p1
-0.043327	1.15054	Potra002648g19654.1
-0.0433227	0.683932	Potra004177g24661.1
-0.0426315	1.44445	Potra000815g06493.1
-0.0419911	0.863321	Potra000468g02794.1
-0.0411769	0.447981	Potri.001G193000.2.p2
-0.0405939	0.700564	Potri.010G080700.1.p1
-0.0405708	0.829152	Potra001309g11245.1
-0.0405301	1.07091	Potra002104g16353.1
-0.040279	1.39381	Potra197108g29190.1
-0.0399581	0.846427	Potri.017G000300.1
-0.0394386	1.01405	Potri.002G202300.1.p1
-0.0391506	0.750136	Potri.001G257000.2.p1
-0.0389426	0.778046	Potra000516g03423.2
-0.0378074	0.914707	Potra001299g11181.1
-0.0376838	0.709904	Potra003261g21154.2
-0.0370899	0.64904	Potra001764g14352.1
-0.0369376	1.02151	Potra001206g10435.1
-0.0360407	0.707934	Potra000685g05308.1
-0.0350967	0.789263	Potri.002G104000.1.p1
-0.0345086	0.937569	Potri.001G019400.1.p1
-0.0342798	0.749639	Potra000192g00796.1
-0.0339965	0.873512	Potra001046g08865.2
-0.0335295	0.86583	Potri.004G177500.1.p1
-0.0333467	0.704872	Potra003033g20574.1
-0.032899	0.749355	Potra000572g04244.1
-0.0325036	0.519477	Potra001021g08529.1
-0.0323162	0.664805	Potra000942g07713.1
-0.0316998	0.601844	Potra000754g05934.1
-0.0315693	0.772655	Potra002276g17446.4
-0.0314015	0.515896	Potra000410g32548.1
-0.0312636	1.2549	Potri.009G065800.1.p1
-0.0297408	0.555805	Potri.012G114000.2.p
-0.029504	0.818733	Potra000921g07459.1
-0.0293946	0.688496	Potra000850g06871.1
-0.0287614	0.889725	Potra003719g22556.2
-0.0284533	0.977948	Potra001708g13918.1
-0.0282631	1.09221	Potra004387g24877.1
-0.0279143	0.970197	Potra197065g29187.1
-0.0276654	0.869166	Potra001422g12038.1
-0.0274332	0.638719	Potra000579g04333.1
-0.0273938	0.311474	Potra002096g16304.1
-0.0272428	0.769364	Potra000381g01698.1
-0.02692	1.06735	Potra001622g13346.1
-0.0265058	0.764937	Potra002364g18015.1
-0.026172	0.825487	Potra002033g15904.2
-0.0259385	0.727386	Potra000781g06159.1
-0.025533	0.808731	Potra160510g26863.1
-0.0250443	0.772674	Potri.003G107800.3.p1
-0.0249137	0.559644	Potri.012G037900.2.p1
-0.0246601	0.979546	Potra196739g29155.1
-0.0241568	0.670675	Potra000508g03344.1
-0.0240576	0.849163	Potra189752g28716.1
-0.0237964	1.02022	Potra001174g10170.1
-0.0235896	1.11714	Potra000560g04060.1
-0.0231251	1.11014	Potra001081g09343.2
-0.0228999	0.758076	Potra003966g23811.1
-0.0228469	0.835451	Potra000794g06300.1
-0.0228099	0.601139	Potra002400g18266.1
-0.0227474	1.07321	Potra001092g09507.1
-0.0222291	0.82734	Potra000931g07595.1
-0.0221884	1.09768	Potra000461g02683.1
-0.0220909	0.690815	Potra002581g35114.1
-0.02156	0.927052	Potra000416g02102.1
-0.021162	0.852146	Potri.019G038200.11.p1
-0.0200511	0.683	Potra000569g04200.1
-0.0194187	1.28949	Potra000573g04256.1
-0.0189062	0.838132	Potra000482g02964.1
-0.0183517	0.556507	Potra000941g07696.1
-0.0176077	0.98082	Potra192533g28816.1
-0.0167061	1.3312	Potra002395g18222.1
-0.0164016	0.519367	Potra002162g16704.1
-0.0160873	0.852582	Potra001602g13214.1
-0.015889	1.02821	Potra000999g08314.1
-0.0156574	0.46392	Potri.004G131900.1.p1
-0.0148162	0.991231	Potri.011G052700.1.p1
-0.0147163	0.826121	Potri.010G076100.2.p1
-0.0144416	1.03091	Potra000142g00496.2
-0.0143206	0.699195	Potra001262g10899.1
-0.0138258	0.829216	Potra003935g23617.1
-0.0136632	0.636708	Potra001160g10068.1
-0.0131514	0.371029	Potra001303g11202.1
-0.0128321	1.24941	Potri.005G226100.1.p1
-0.0127947	1.05322	Potri.016G073100.1.p1
-0.012688	1.11953	Potra003612g22169.1
-0.0125745	0.640873	Potra003931g23595.2
-0.012222	1.27873	Potra001075g09290.1
-0.0119213	1.04699	Potra007655g34222.1
-0.0116923	1.07801	Potri.001G280600.1.p1
-0.01165	0.372001	Potra000673g05217.1
-0.0114947	1.01673	Potra001181g10229.1
-0.0111824	1.38386	Potra000449g02528.2
-0.0111316	0.749152	Potri.010G237900.1.p1
-0.0109963	0.750548	Potra189842g28722.1
-0.0104611	1.04167	Potra002444g18528.1
-0.00957176	1.08632	Potra001913g15185.1
-0.00954221	1.09101	Potra004084g24470.1
-0.00928757	0.808123	Potra000448g02517.1
-0.00916718	1.28234	Potra001623g13349.2
-0.00892249	0.892514	Potri.010G069600.2.p1
-0.00881909	1.28643	Potri.007G004100.1.p1
-0.00806007	0.915768	Potri.001G341100.1.p1
-0.00800769	0.903881	Potra002791g19977.1
-0.00776938	0.676201	Potra000513g03392.3
-0.00667262	0.260775	Potra001265g10945.1
-0.00657404	0.542465	Potri.001G237200.2.p1
-0.00641119	1.00581	Potra174181g27699.1
-0.00635217	0.776461	Potra000819g06535.1
-0.00591786	0.673549	Potra003926g23553.1
-0.00550262	0.542213	Potra002564g19312.1
-0.00547319	1.06152	Potra003741g22660.1
-0.00546521	0.866232	Potri.003G195500.1.p1
-0.00505977	0.974842	Potra000300g01091.1
-0.00442651	0.65404	Potra002517g19000.1
-0.00440985	1.0982	Potri.008G144100.1.p1
-0.00440489	0.373717	Potra002333g17835.1
-0.00436185	1.12713	Potri.017G113600.1.p1
-0.00334119	0.806813	Potri.001G335700.1.p
-0.00237975	0.826883	Potra001117g09856.1
-0.00210573	0.767884	Potri.014G044300.1.p1
-0.00188303	0.549481	Potra002501g18890.2
-0.00185809	0.52472	Potra000609g04635.1
-0.0013583	1.04076	Potra003658g22340.1
-0.0012703	0.865723	Potra000009g00052.2
-0.00124896	0.964603	Potra000358g01441.1
-0.000984216	0.832008	Potra001034g08706.1
-0.00094055	0.855533	Potra003683g22431.1
-0.000896279	0.721046	Potra002732g19866.1
-0.000894751	0.915273	Potra001077g09303.1
-0.000837169	0.663171	Potra003706g22501.1
-0.000790969	1.3343	Potra169340g27427.1
-0.000746702	0.659122	Potra000699g05445.1
-0.000206619	0.898744	Potra001445g12165.5
-0.000157073	0.875937	Potra000794g06293.2
-4.59388e-05	0.890627	Potri.014G043700.1.p1
-5.97078e-06	0.741627	Potra004379g24866.1
4.2107e-06	0.784367	Potri.012G005500.1.p1
0.000521502	0.809371	Potra002851g20135.1
0.000607232	0.854062	Potra000528g03653.1
0.000608421	1.14178	Potra000443g02451.1
0.00134182	0.473312	Potra000876g33889.1
0.00136055	0.846446	Potri.015G070600.1.p1
0.00147272	0.881456	Potri.011G155800.1.p1
0.0021296	0.756213	Potra001567g12956.2
0.0022798	0.995457	Potri.013G117100.3.p1
0.00286524	0.695422	Potri.004G116700.1.p
0.00293432	0.846204	Potra000574g04266.1
0.00383806	0.610254	Potra003546g21979.1
0.00499058	0.771881	Potra003238g21096.3
0.00519187	0.742493	Potra000531g03704.1
0.00542475	0.84149	Potri.016G078300.1.p1
0.00555477	0.801847	Potri.002G251200.1.p1
0.0056932	0.351381	Potri.005G251600.2.p1
0.00681614	1.03656	Potra161550g26947.1
0.00682903	1.33255	Potra000997g08289.1
0.00693998	0.6788	Potra001042g08809.2
0.00705859	0.696701	Potra003373g21482.1
0.00751117	0.730421	Potra001149g10013.4
0.00791751	0.981674	Potra179417g28014.1
0.00828199	0.668916	Potra000809g06445.1
0.00856088	0.95402	Potra003553g22003.1
0.00863	0.752622	Potra000623g04729.1
0.00991971	1.41752	Potri.002G035700.1.p
0.0100457	1.05838	Potri.013G137100.1.p1
0.0100988	0.810212	Potra002115g16434.1
0.0105578	0.890078	Potra003571g22058.1
0.0105789	0.551917	Potra002210g35380.1
0.0110084	1.32548	Potra003370g21474.2
0.0110913	0.728877	Potra001784g14510.1
0.0125917	0.947874	Potri.018G082900.3.p1
0.0125966	0.950118	Potra001566g12949.1
0.0127016	1.21322	Potra001875g14978.2
0.0127356	0.959676	Potra000459g02665.1
0.0129685	1.15342	Potra002043g15976.1
0.0132917	1.02377	Potra002486g18793.1
0.0145399	0.817467	Potra001195g10334.1
0.0145741	0.489232	Potri.015G145700.2.p1
0.0148663	0.875017	Potra000010g00056.1
0.0148663	0.866874	Potra001772g14417.1
0.0152358	0.70658	Potri.001G075500.1.p1
0.0155002	0.832685	Potra001324g11377.7
0.0165802	0.923185	Potri.007G115900.1.p1
0.016646	1.62675	Potra001648g13508.1
0.017275	0.954134	Potra003366g21461.1
0.0177291	1.0524	Potri.019G063100.1.p1
0.0180363	0.962012	Potra000384g01731.1
0.0180574	0.683403	Potri.001G289500.1.p1
0.0180609	0.685196	Potra000394g01817.1
0.018331	1.05027	Potra200449g29500.1
0.0203477	0.499532	Potra003682g22422.1
0.0207139	0.989861	Potra000603g04579.2
0.0207946	0.792426	Potra001670g13719.1
0.0208123	0.917415	Potra001333g11454.1
0.0210386	0.837426	Potra009790g26433.1
0.0210388	0.950552	Potri.001G321600.1.p1
0.0212759	0.905374	Potra001857g14870.1
0.0212787	0.851701	Potra001675g13738.2
0.0215006	1.15335	Potra000524g03564.1
0.0215551	0.685948	Potri.013G098900.1.p1
0.0216926	0.938401	Potra000979g08101.1
0.0219294	0.883732	Potra002701g19796.1
0.0222583	0.686821	Potri.001G120400.1.p1
0.0224963	1.00163	Potri.010G255200.1.p1
0.0227922	1.27743	Potra002201g16951.1
0.0229468	0.297442	Potra172833g27610.1
0.0232041	0.596746	Potra179234g27999.1
0.0232066	0.898214	Potri.011G079500.1.p2
0.0232537	0.991309	Potra187001g28473.2
0.0238236	1.43667	Potra000832g06676.1
0.0241062	0.486383	Potra001033g08673.1
0.0247381	0.923577	Potra002493g18834.1
0.025378	0.739964	Potra000412g02035.1
0.0257133	0.592259	Potra000288g01055.1
0.0262209	0.3229	Potri.010G011000.1.p1
0.0262453	0.760451	Potra001661g13638.1
0.0262948	0.832605	Potra001825g14717.3
0.0269485	0.970803	Potri.017G059000.2.p1
0.0272286	0.753715	Potra168935g27392.2
0.0280762	0.869879	Potra183304g28290.1
0.0281939	0.987446	Potri.001G410700.1.p1
0.0284515	1.17731	Potra003721g22570.1
0.0287024	0.512103	Potra200593g34524.1
0.0291827	0.885088	Potra152663g26712.1
0.02923	0.431015	Potri.010G171500.1.p1
0.0294869	0.469785	Potra002180g16811.1
0.0295199	0.667655	Potra000598g04535.1
0.029665	0.941305	Potri.001G271800.1.p1
0.0299893	0.789585	Potra005404g25385.2
0.0300375	0.709825	Potra000842g06789.1
0.0301416	0.449871	Potri.002G238200.1.p1
0.0304308	0.726884	Potra000483g02979.1
0.0305838	0.543699	Potri.017G114000.1.p1
0.0305981	1.02854	Potra008690g26211.1
0.0306509	1.04053	Potri.009G016500.1.p1
0.0307517	0.813892	Potri.001G101400.1.p1
0.0311651	0.718034	Potri.010G105900.1.p
0.0313017	0.8991	Potra001695g13847.1
0.0313876	1.161	Potra001651g13544.2
0.0323505	0.94852	Potra002773g19950.1
0.0327813	0.639876	Potri.016G142900.1.p1
0.0330393	0.744043	Potra000422g02198.1
0.0334903	0.963045	Potra000931g07591.1
0.0335423	0.648244	Potra000460g02673.3
0.0335525	0.823077	Potra000119g00391.1
0.034257	0.747819	Potra003309g21306.1
0.0348558	0.762517	Potra001986g15623.1
0.0348596	0.911116	Potri.008G079400.1.p1
0.034899	0.695154	Potri.010G041100.2.p1
0.0356312	0.852673	Potra190182g28750.1
0.0357547	0.796315	Potra001395g11866.1
0.0358605	0.835444	Potra001092g09506.1
0.0360506	0.944734	Potri.015G092000.1.p2
0.0364686	1.11857	Potra002143g16591.1
0.0373106	0.596153	Potra000803g06380.1
0.0375877	0.833353	Potra001653g13562.1
0.0388105	1.11155	Potra001103g09646.2
0.0397122	1.30016	Potri.014G055100.1.p1
0.0404058	0.831178	Potra000799g06338.1
0.0408339	0.757239	Potra001027g08613.3
0.0412913	0.585646	Potra004127g24551.1
0.0414167	0.765509	Potra000882g07131.1
0.0414721	0.548794	Potra002318g17682.1
0.0415969	0.863882	Potra000458g02645.1
0.0416075	0.852077	Potra007427g25955.1
0.0417533	0.739958	Potra170886g27551.3
0.0425281	0.709074	Potra000014g00071.1
0.0425941	0.789383	Potra000990g08194.1
0.0434887	0.744326	Potri.019G022400.1.p1
0.0437511	1.15616	Potra001065g33852.1
0.0441013	0.783507	Potra001071g09237.1
0.0442017	0.508645	Potra000591g04470.1
0.0442421	0.56718	Potra000479g02931.1
0.0444663	0.767932	Potri.005G004900.5.p
0.0446338	1.17977	Potra001670g13718.1
0.0450896	0.74759	Potri.014G100000.1.p1
0.0452909	0.691083	Potra000950g07787.1
0.0453561	0.622206	Potri.002G241000.2.p1
0.0456174	0.565799	Potra002276g17442.2
0.0459431	1.19728	Potra002943g20360.1
0.046775	0.561552	Potri.004G123600.1.p1
0.0468326	0.773137	Potra003945g23685.1
0.0470004	1.44377	Potra001338g11477.1
0.0470214	0.348035	Potra001515g12628.1
0.0473507	1.02189	Potra002603g19541.1
0.0475747	1.04475	Potra000784g06194.1
0.048357	0.814089	Potra002321g17701.2
0.0483625	0.744809	Potra000349g01266.1
0.0486347	0.762967	Potri.014G080300.2.p1
0.0487224	0.416145	Potri.004G176300.1.p1
0.048779	0.620779	Potri.010G161200.1.p1
0.0488393	0.809962	Potri.008G118500.3.p1
0.0488641	1.35503	Potra000973g08042.1
0.0494123	0.56516	Potra003530g21915.1
0.0495093	0.796308	Potra003816g22967.1
0.0505674	0.722426	Potra000973g08037.1
0.0506754	1.19026	Potra000569g04203.1
0.0514832	0.701203	Potri.018G092500.1.p1
0.0517637	0.609546	Potra003287g21241.1
0.0523589	0.406373	Potri.018G023700.1.p1
0.052543	0.913264	Potra001721g14015.1
0.0527474	0.577568	Potra163327g27086.2
0.0529669	0.868789	Potra000808g06441.1
0.0532662	0.816911	Potra161143g26908.1
0.0533803	0.68137	Potra003953g23736.1
0.0535421	0.859614	Potra000591g04464.1
0.0538842	0.820025	Potri.006G058900.4.p1
0.0542973	0.67435	Potri.004G009600.1.p1
0.0543496	0.762185	Potra000372g01572.1
0.0544314	0.896031	Potra000271g01018.1
0.0544707	0.76482	Potra000169g00635.1
0.0547493	1.02769	Potra001908g15148.2
0.0564558	0.780964	Potra001047g08901.1
0.0567483	0.991151	Potri.008G132500.4.p1
0.0573462	1.04549	Potri.010G036700.1.p1
0.0578063	0.590219	Potra001379g11775.1
0.0581081	0.791792	Potra001053g09001.2
0.0582331	0.77035	Potra001586g13125.1
0.0583835	0.851833	Potri.015G092700.1.p1
0.0585302	0.976213	Potra000715g05601.1
0.0590276	0.87824	Potra000415g02074.1
0.0593199	1.05177	Potra001682g13758.1
0.060071	0.821366	Potri.004G003200.1.p1
0.0602786	0.293269	Potri.006G155700.2.p1
0.0605025	0.809638	Potra000510g03360.1
0.0606333	0.834805	Potra004263g24753.1
0.0610784	0.657712	Potri.014G076400.4.p1
0.0617808	0.525472	Potra003419g21609.1
0.0618441	0.75604	Potri.001G320400.2.p1
0.0620606	0.861332	Potra001809g14626.1
0.0621603	0.656487	Potri.010G059400.1.p1
0.0623504	0.575807	Potri.008G120000.1.p1
0.0640705	0.777902	Potra007950g26064.1
0.0641756	0.60353	Potra002237g17191.2
0.0643351	1.29212	Potri.016G018500.1.p1
0.0646546	1.14716	Potra001021g08531.1
0.0650297	1.19266	Potra001181g10231.1
0.065626	0.76899	Potra000887g07163.1
0.0662212	0.955295	Potra000964g07924.1
0.0662428	0.717633	Potra000354g01357.1
0.0663624	0.556055	Potra176483g27890.1
0.0665669	0.98428	Potra005645g25454.1
0.0671109	1.18334	Potra001148g10006.1
0.0672167	0.681659	Potra000460g02680.1
0.0673647	1.04682	Potra000923g07470.1
0.067461	0.763842	Potra002323g17770.1
0.0680113	0.616284	Potra001834g14751.1
0.0681894	0.535147	Potra001406g11934.2
0.0688443	0.548753	Potra002819g20049.1
0.0691108	0.564023	Potri.007G036700.1.p1
0.0697774	1.08364	Potri.006G136700.2.p1
0.0698451	0.466614	Potra000401g01886.1
0.0699501	1.42021	Potra002025g15860.1
0.0703966	1.04027	Potra003831g23036.1
0.0704447	0.510188	Potra003453g21712.1
0.0704778	0.880632	Potra002272g17428.1
0.0705005	1.06869	Potra000846g06825.1
0.0715121	0.840328	Potra001148g10002.1
0.0724042	0.840922	Potra002589g19475.1
0.0726417	0.873128	Potri.019G076001.1.p
0.0727853	0.904907	Potra000884g07142.1
0.0739891	0.749309	Potra000731g05768.1
0.0741043	0.737263	Potra000891g07201.1
0.0743011	0.803617	Potra000464g02746.1
0.0747541	0.618716	Potra001320g11327.1
0.0749356	1.01601	Potra001837g14770.1
0.0752565	0.869938	Potra008997g26272.1
0.0756243	1.26461	Potra003906g23453.1
0.0760076	0.776049	Potra001445g12169.1
0.0760937	0.943887	Potra003447g21692.1
0.0763773	1.56421	Potri.001G218700.4.p
0.0768078	0.922545	Potra001823g14704.1
0.0768465	0.674745	Potra161861g26974.1
0.0775896	0.59849	Potra002764g19932.1
0.0779336	0.799294	Potra001493g12456.1
0.0782147	0.850225	Potri.013G035500.2.p1
0.0805217	0.748179	Potra001486g12410.2
0.0808091	0.663068	Potra180367g28094.1
0.0811288	0.659742	Potri.016G104600.1.p1
0.0821068	0.852369	Potra002328g17807.2
0.0822008	0.73162	Potra001654g13577.1
0.0829374	1.06069	Potra001595g13178.1
0.0831617	0.795053	Potri.001G177000.1.p1
0.0832184	0.582498	Potri.013G123500.1.p1
0.0839223	1.22082	Potri.019G077000.1.p1
0.0839494	0.951549	Potra000482g02963.1
0.0848922	1.5177	Potra000443g02466.1
0.0854971	1.01188	Potri.003G043900.1.p1
0.0857497	0.214126	Potri.009G009300.1.p1
0.0860696	1.26771	Potra000911g07382.1
0.0862746	0.898163	Potra000350g01273.1
0.0862802	0.509921	Potra001932g15310.1
0.0865664	0.593941	Potra000370g01535.1
0.0868698	1.0536	Potri.010G184500.1.p1
0.0871102	1.02991	Potra003264g21166.5
0.0871765	0.936664	Potra003421g21618.1
0.0872802	0.540723	Potra001726g14048.1
0.0873464	0.473229	Potri.013G009400.1.p1
0.0874575	1.18893	Potra000572g04232.1
0.0878231	1.09885	Potri.001G352600.1.p
0.0880426	0.812795	Potri.010G206600.1.p
0.0883472	0.846302	Potra003741g22659.1
0.0886772	0.808156	Potra003861g23203.1
0.0890996	0.834555	Potra002447g18541.1
0.089251	0.760748	Potri.001G377400.1.p1
0.0892887	0.8745	Potra000649g04978.1
0.0893622	0.748317	Potri.013G152700.1.p1
0.0900417	1.09781	Potra002038g15932.3
0.0901358	0.85965	Potra000802g06358.1
0.0901413	0.87073	Potra001931g15306.1
0.090711	0.79151	Potra001955g15440.1
0.0910378	0.676173	Potra001551g12849.1
0.0916303	1.147	Potri.011G079700.1.p1
0.0919562	0.854538	Potra197846g29258.1
0.0927963	1.04357	Potra004318g24811.1
0.0929223	1.13461	Potra003761g22728.1
0.0929645	0.782327	Potra000738g05818.1
0.0929678	0.619748	Potri.017G033200.1.p1
0.0936193	1.37173	Potra002682g19740.2
0.0941594	0.601324	Potra003883g23322.3
0.094249	0.644885	Potra002589g19472.1
0.0952155	0.671107	Potra001188g10290.1
0.0952859	1.40524	Potra002662g19695.2
0.0954639	0.898468	Potra003808g22934.1
0.0956027	1.50632	Potra003737g22635.1
0.0961143	1.06851	Potri.008G056300.1.p1
0.0961813	1.25043	Potra002071g16140.1
0.0967264	0.821919	Potra000565g04136.1
0.0970054	0.85048	Potra001477g12362.1
0.0970897	0.978736	Potri.004G073600.1.p1
0.097224	0.836222	Potra003263g21161.1
0.0972935	1.20771	Potri.002G254900.6.p1
0.0982493	0.760214	Potri.006G166000.2.p1
0.0983419	0.856349	Potri.T062200.1.p1
0.0987053	1.06066	Potra002075g16178.1
0.0990105	1.48554	Potri.002G045700.1.p1
0.0991572	1.25054	Potra002199g16940.1
0.099625	0.543215	Potra001700g13884.1
0.100004	0.608499	Potra002227g17110.1
0.100041	0.798617	Potra003972g23880.1
0.100178	0.744724	Potra001147g09996.1
0.10158	0.959711	Potra000084g00291.1
0.101787	0.97985	Potra001570g12999.1
0.10209	0.919325	Potra160509g26862.1
0.102272	0.909804	Potri.002G138800.2.p1
0.102744	1.02352	Potra001193g10323.1
0.104525	0.759396	Potra003801g22907.2
0.104582	0.971911	Potra000809g06443.1
0.104784	0.741234	Potra001284g11073.3
0.105237	0.485305	Potra002308g17607.1
0.105314	0.881067	Potra192106g34833.1
0.105468	0.801115	Potra001493g12465.3
0.106151	0.666668	Potra002918g20304.1
0.106237	1.29105	Potri.006G165700.2.p1
0.106479	0.470979	Potra001455g12245.1
0.107092	0.831614	Potra000030g00150.11
0.107422	1.25849	Potra001018g08504.1
0.107641	0.713824	Potri.007G013900.1.p1
0.107708	1.02634	Potra196739g29157.1
0.107828	0.70036	Potra002333g17828.1
0.107875	0.859767	Potra003923g23541.2
0.108112	0.754485	Potra003981g23965.1
0.108196	1.21205	Potri.018G003700.2.p1
0.108422	0.826885	Potra003175g20899.1
0.108631	0.862382	Potra001917g15213.1
0.108718	0.92448	Potra000927g07529.1
0.108756	0.794987	Potra152995g34623.1
0.108839	1.08047	Potri.005G239300.1.p
0.109379	0.902572	Potri.019G094100.1.p1
0.109588	1.02025	Potra003187g20939.2
0.110079	0.540548	Potri.006G166700.1.p1
0.111252	1.07245	Potra001396g11873.1
0.111622	0.703393	Potra001858g14884.1
0.11171	0.988834	Potri.005G229000.1.p1
0.111921	0.786153	Potri.002G243700.1.p1
0.112243	1.28881	Potri.009G118900.3.p1
0.112498	0.544291	Potri.001G017500.1.p1
0.112509	0.740553	Potra188762g28638.1
0.112516	1.06329	Potra196394g29100.1
0.112782	1.01603	Potri.006G197700.1.p1
0.113681	0.566339	Potra000943g07725.1
0.113922	1.34024	Potra002341g17890.1
0.113946	1.07229	Potra001863g14900.2
0.114347	0.825115	Potra003941g23670.1
0.114767	0.8749	Potri.003G192200.1.p1
0.114999	0.836369	Potra000951g07809.1
0.11527	1.31712	Potri.014G155200.1.p1
0.116222	0.808263	Potri.014G066800.1.p1
0.116705	0.700302	Potra000898g07285.1
0.116707	1.05375	Potra000776g06121.1
0.117122	0.709139	Potra001058g09074.1
0.117336	1.12192	Potra003085g20705.1
0.117463	0.64818	Potra000750g05906.1
0.11793	0.826182	Potri.016G018700.1.p1
0.118196	0.759664	Potra004022g24322.3
0.118323	0.960734	Potra000306g01102.1
0.118686	0.912583	Potri.004G028900.1.p1
0.118772	0.68269	Potri.003G055800.1.p1
0.118775	1.13496	Potra001020g08516.1
0.118888	1.36003	Potri.005G082600.1.p1
0.118907	0.844723	Potra000727g05708.1
0.11901	1.18368	Potri.006G020900.1.p1
0.119107	0.692916	Potra001225g10548.1
0.119612	0.681692	Potra000524g03558.1
0.119854	0.871236	Potra000813g06472.1
0.119972	1.19427	Potra000957g07852.1
0.12006	0.544411	Potra009049g26279.7
0.120224	0.774257	Potra001498g12497.1
0.12061	1.16415	Potra000325g01141.1
0.120637	0.365015	Potri.002G134600.6.p1
0.120758	0.809935	Potra187459g28510.1
0.120988	0.928914	Potra002189g16862.1
0.121279	0.743546	Potra001980g15591.1
0.121396	0.803091	Potra003820g22985.1
0.121747	0.769461	Potri.004G135300.1.p1
0.121891	0.733383	Potra001336g11470.1
0.121904	0.806755	Potra000556g04023.1
0.122617	0.66314	Potra001957g15455.1
0.123167	1.13236	Potri.014G172400.1.p1
0.123198	0.99281	Potra196881g29167.1
0.123939	0.913765	Potri.003G217800.1.p1
0.123965	0.960739	Potra000195g00852.1
0.124087	1.03795	Potri.006G037300.1.p1
0.124201	1.3027	Potri.007G085200.1.p1
0.125298	0.609816	Potra000916g07434.2
0.125684	0.86828	Potra004401g24885.1
0.126286	0.714297	Potra000960g07880.1
0.126811	0.96441	Potra001579g13057.1
0.126932	0.845076	Potra000824g06567.1
0.127069	0.657537	Potra178855g27976.1
0.127072	0.597907	Potra003422g21625.1
0.12788	0.918696	Potra001108g09706.1
0.127965	1.20037	Potra000701g05472.1
0.127993	0.669302	Potra004877g25200.2
0.128242	0.787537	Potra002572g19351.1
0.129802	0.921579	Potri.005G001200.1.p1
0.130011	1.0877	Potra000612g04654.1
0.131019	0.978793	Potra001586g13106.1
0.131066	0.680691	Potri.001G340300.1.p1
0.131682	0.996192	Potra004428g24913.1
0.131816	0.90716	Potri.011G098600.1.p1
0.131976	0.544659	Potri.009G100700.1.p1
0.13216	0.950852	Potra002025g15857.1
0.132231	0.839877	Potra194110g28927.1
0.132685	0.705283	Potra006837g25830.1
0.132969	0.845072	Potra000611g04647.1
0.132976	0.502815	Potra002678g19729.1
0.133125	0.432436	Potri.004G199600.1.p1
0.133245	0.508387	Potri.005G085500.2.p1
0.133262	1.02155	Potra196739g29154.1
0.133619	0.86839	Potra000525g03588.2
0.13366	0.720559	Potra002306g17593.1
0.134364	0.791645	Potra003206g20997.1
0.135371	0.848675	Potra174457g27725.1
0.135408	1.06887	Potri.011G126700.1.p1
0.135692	0.848169	Potra001301g11188.1
0.135939	0.705383	Potri.002G229200.1.p1
0.135945	0.933177	Potri.001G338400.1.p1
0.136145	0.860898	Potri.006G093500.1.p1
0.136261	1.0342	Potra000033g00172.1
0.137147	1.20191	Potra003451g21705.1
0.137228	0.788456	Potra003566g22039.1
0.137942	0.90255	Potri.001G438800.1.p1
0.138772	0.341691	Potri.014G129600.11.p
0.138818	0.805232	Potri.003G004700.1.p1
0.13885	0.838713	Potra004229g24707.1
0.139466	0.894464	Potri.010G084800.1.p1
0.140126	0.30783	Potra000569g04198.6
0.141056	0.739056	Potra001250g10755.1
0.141258	0.907781	Potra001534g12734.1
0.142096	0.489385	Potri.002G261800.2.p1
0.142234	1.23374	Potri.009G124100.1.p1
0.142669	0.707074	Potri.001G180100.3.p
0.142683	0.784588	Potra004131g24565.1
0.143006	1.22707	Potra002870g20193.2
0.143488	0.876255	Potra001719g13994.1
0.144107	1.07721	Potra004051g24387.1
0.144876	0.839963	Potra000344g01215.2
0.145507	0.66651	Potra000754g05954.1
0.145625	0.544409	Potri.015G076000.1.p
0.146084	1.02105	Potra002722g19834.2
0.146244	0.855414	Potri.006G116800.1.p1
0.146487	0.811073	Potra008962g26264.1
0.14658	1.2327	Potra179160g27993.1
0.146768	0.641235	Potra001510g12593.1
0.14696	0.861827	Potra001819g14675.1
0.146996	1.19604	Potra001265g10932.1
0.147106	0.995803	Potra003846g23122.1
0.147158	0.835113	Potri.001G191100.3.p1
0.147252	1.08119	Potra001553g12870.1
0.147721	0.63465	Potra004022g24322.1
0.148075	0.854244	Potra002022g15851.1
0.148162	1.0552	Potri.005G161900.1.p1
0.148683	0.765164	Potra000708g05536.1
0.149329	0.768442	Potri.015G042600.1.p1
0.149496	1.54245	Potri.T035100.1.p1
0.149499	0.81578	Potra000822g06560.1
0.149696	0.99653	Potra001252g10779.2
0.149774	0.493949	Potri.018G124700.4.p1
0.150051	1.42554	Potra001020g08520.1
0.150251	0.833155	Potra197105g34523.1
0.150429	0.743363	Potri.017G053500.1.p1
0.151109	0.947235	Potra003793g22880.1
0.151432	0.546937	Potri.005G177700.1.p1
0.151692	0.612696	Potra002040g15945.1
0.15268	0.866957	Potra001116g09811.1
0.152844	0.801398	Potra004359g24851.1
0.152888	0.804345	Potri.010G239000.1.p1
0.152927	1.13962	Potra001274g11009.1
0.15293	1.1291	Potra151175g26681.1
0.153115	1.14489	Potra002685g19751.1
0.153236	0.938312	Potra002141g16583.1
0.153306	1.08941	Potri.001G002500.1.p1
0.154041	0.921651	Potra001057g09067.1
0.154194	1.0452	Potra000765g06040.1
0.154228	0.901331	Potra002693g19773.5
0.154641	0.427651	Potra001786g14517.1
0.154923	0.811278	Potri.013G040600.1.p1
0.155533	0.648803	Potra001342g11529.1
0.155608	1.10106	Potra000103g00349.1
0.15592	0.886196	Potra004430g24916.1
0.156051	0.483359	Potri.002G215900.1.p1
0.156758	0.996532	Potra000405g01966.1
0.156862	1.04771	Potra003894g23384.1
[truncated: 986 more rows]

## Sheet: Table S3
Supplementary Table S3. Results of GC-MS metabolome profiling. Supplementary table to Figure 5.
									Fold change		t-test
Name	dRI%	Identifier (HMDB)	Class	Total Score	Calculated RI	Mock-inoculated	P. cactorum	P. plurivora	P. cactorum vs. Mock	P. plurivora vs. Mock	P. cactorum vs. Mock	P. plurivora vs. Mock
4-Hydroxybutanoic acid	0	HMDB0000710	Organic acid	95	1238	3625.9±368.5	4302.6±818.8	4123±2263.5	1.18665	1.1371	0.17014	0.676084
L-Malic acid	0	HMDB0000156	Organic acid	98.2	1486	45433.9±11366.3	55042.2±8819.4	58148.3±12102.5	1.21148	1.27984	0.218389	0.164164
L-Serine	0	HMDB0000187	Amino acids	95.6	1359	942.3±370.3	557.5±342.4	452.2±252.7	0.59164	0.479897	0.165552	0.0602551
Palmitoleic acid	0	HMDB0003229	Fatty acids	95.2	2016	11.1±3.5	10.5±1.8	8±2.2	0.942596	0.719733	0.752184	0.167336
Squalene	0	HMDB0000256	Isoprenoids	97.5	2817	1±0.5	0.9±0.3	1.4±1.4	0.846657	1.40552	0.617093	0.586967
Myo-Inositol phosphate	0.0416146	HMDB0002985	Alcohol/polyol	95.9	2403	4.4±3.6	2±2	2.7±1.9	0.451686	0.608707	0.267697	0.416853
Myo-Inositol	0.0479616	HMDB0000211	Alcohol/polyol	98.6	2085	42029.5±6609.1	59994.8±14376.3	52412±14322.6	1.42745	1.24703	0.0528224	0.224498
Taxifolin	0.0518293	HMDB0303943	Flavonoids	92.8	2952	0.3±0.3	10.4±12.5	60.1±56	33.4488	193.561	0.145557	0.0650706
4-Hydroxybenzoic acid	0.0615385	HMDB0000500	Phenolics	92.5	1625	464.1±104.8	493.2±52.3	421.3±85.7	1.06276	0.907851	0.632386	0.54531
Tyrosol	0.0636943	HMDB0004284	Phenolics	94.7	1570	2.2±1.1	1.2±0.8	1.4±0.5	0.538928	0.64125	0.171581	0.232131
gamma-Aminobutyric acid	0.0654879	HMDB0000112	Amino acids	98.2	1527	508.5±159.7	521.7±471.7	238.2±220.2	1.0259	0.468342	0.959118	0.0820001
Fumaric acid	0.0739645	HMDB0000134	Organic acid	77.7	1352	67.6±12.4	101±36.9	86.9±18.4	1.4929	1.28567	0.125187	0.119966
Glycerol	0.0784314	HMDB0000131	Alcohol	98.3	1275	8114.8±1830.7	7943.3±1951.9	8415.2±2187.7	0.978861	1.03702	0.901153	0.838457
Phosphoric acid	0.0786164			98.1	1272	7749.6±1919.9	8035.8±3932.8	10763±3103.9	1.03693	1.38885	0.899168	0.13727
L-Valine	0.0823723	HMDB0000883	Amino acids	96.7	1214	82.3±35.6	41.6±28.1	29.3±23.6	0.505325	0.355785	0.110445	0.0378295
L-Asparagine	0.0853333	HMDB0000168	Amino acids	96.2	1500	234.5±207.6	133.7±130.4	118.7±76.5	0.57022	0.506391	0.43483	0.325992
Lactic Acid	0.0938967	HMDB0000190	Organic acid	97.9	1065	36226.6±29505.9	23593.7±16279.3	19331.3±14272.1	0.651281	0.533621	0.474871	0.332723
Pyruvic acid	0.0947867	HMDB0000243	Organic acid	96.5	1055	6.9±3.6	11.5±2.9	12.2±1.6	1.66103	1.76177	0.0814663	0.0281351
Palmitic Acid	0.0979912	HMDB0000220	Fatty acids	95.5	2041	7983.7±480	9332±884.4	6913.8±867	1.16888	0.865998	0.0279312	0.0628737
L-Sorbose	0.106724	HMDB0001266	Carbohyrates	98	1874	42702.7±20407.1	27527.9±12607.5	16311.4±6395.6	0.644642	0.381976	0.241398	0.0388246
1,5-Anhydrohexitol	0.108401			95.4	1845	58.2±16.6	130.2±69.6	91.6±23.2	2.23785	1.57478	0.0789274	0.0471281
Guaiacylglycerol	0.116792		Phenolics	96.1	1995	5.6±1.5	12.6±4.5	11.8±6.1	2.27556	2.12861	0.0170922	0.0819847
L-Aspartic acid	0.122756	HMDB0000191	Amino acids	93.8	1727	391±136.6	565±268.8	702±275	1.44524	1.79564	0.281538	0.0773308
Oxoglutaric acid	0.127307	HMDB0000208	Organic acid	93.6	1571	6.5±1.2	7.8±2.8	9.4±0.8	1.20502	1.45849	0.407732	0.00408307
Butyro-1,4-lactam	0.136998			75.2	1146	59.6±32.6	39.8±25.9	65.2±37.5	0.668814	1.09402	0.371509	0.827319
7-Isopropyl-1,1,4a-trimethyl-1,2,3,4,4a,9,10,10a-octahydrophenanthrene	0.144439			92.3	2077	0.9±0.3	0.9±0.4	0.4±0.2	0.97375	0.492759	0.934997	0.0530296
L-Alanine	0.147275	HMDB0000161	Amino acids	98.2	1358	19761.1±2111.9	7775±4548.6	6920.2±4130.8	0.39345	0.350194	0.00139049	0.000550151
D-Glucose	0.158814	HMDB0000122	Carbohyrates	98.1	1889	44430.4±23023.5	21496.7±17025	27016.4±25020.9	0.483827	0.60806	0.14786	0.335666
hexose	0.159659		Carbohyrates	97.8	1879	442.5±283	457.5±177	327.7±129.5	1.03387	0.740631	0.930658	0.48183
2,4-Diphenyl-4-methyl-2(E)-pentene	0.163132			85.6	1839	3.2±0.2	3.5±0.5	2.8±0.7	1.10324	0.884402	0.286585	0.320023
L-Fucose	0.17311	HMDB0000174	Carbohyrates	93.1	1733	1.2±0.7	3.9±2.2	5.5±3.5	3.27004	4.70269	0.0511306	0.0422406
Coniferylalcohol, trans-	0.175013	HMDB0012915	Phenolics	88.3	1937	13±1.6	21.9±5.4	18.9±2.8	1.68662	1.45506	0.012839	0.00617167
Stearic acid	0.178731	HMDB0000827	Fatty acids	95.4	2238	4707.8±475.8	5626.1±642.7	4368.1±702.3	1.19506	0.927839	0.0507368	0.446307
L-Arabinose	0.18105	HMDB0000646	Carbohyrates	96.3	1657	16±4.8	16.4±6.3	14.2±4.9	1.02547	0.89095	0.920455	0.626002
Phloroglucinol	0.183038	HMDB0013675	Phenolics	93.5	1639	0.1±0.1	3±2.2	39.9±72.4	29.3723	396.011	0.0309137	0.304072
Glycolic acid	0.184843	HMDB0000115	Organic acid	98.1	1082	105.6±22.7	89.4±30.3	111.7±44.5	0.846565	1.05779	0.416711	0.813133
Lyxonic acid	0.190205	HMDB0060255	Carbohyrates	93.3	1756	114.3±18.4	176.2±42	174.1±36.6	1.54185	1.52345	0.0271516	0.0192828
D-Gluconic acid	0.200904	HMDB0000625	Carbohyrates	97.9	1991	14.2±3.1	175.8±201.1	602.9±369.2	12.3679	42.4134	0.146762	0.0128283
Arachidic acid	0.205255	HMDB0002212	Fatty acids	82.9	2436	4.3±2.2	6.3±0.9	5.6±1.3	1.47408	1.31437	0.124783	0.326592
2-Aminophenol	0.210379			88.2	1426	87.5±26.9	80.7±49.2	129.6±74.8	0.922796	1.48197	0.815781	0.319805
D-Fructose	0.214592	HMDB0000660	Carbohyrates	98.2	1864	48982.8±23902.9	30477.7±15522.8	17259.3±7875.1	0.622212	0.352355	0.230276	0.0357498
2-Pyridinepropanol	0.2185			95	1373	35.3±10.4	67.1±32	53.7±28.6	1.90289	1.52184	0.094842	0.261417
Sinapyl alcohol, trans-	0.225589	HMDB0013070	Phenolics	94	2079	3.5±0.7	5.1±1.2	5±0.4	1.47494	1.41919	0.0458552	0.00549185
Heptadecanoic acid	0.236407	HMDB0002259	Fatty acids	79	2115	2.7±0.3	3.2±0.6	2.4±0.4	1.20153	0.917918	0.147232	0.418421
Phenol, 2-amino-	0.237971		Phenolics	79.7	1538	251.7±196.8	148.8±148.4	618.6±405.4	0.591245	2.45773	0.428111	0.142133
Glycine	0.265957	HMDB0000123	Amino acids	96.2	1128	1100.2±632.6	346.8±226.3	482.3±456.9	0.315239	0.438396	0.055211	0.151955
Tributyl acetylcitrate	0.26738	HMDB0034159	Organic acid	96.1	2244	5.4±3.1	4.2±3.4	4.4±3.5	0.781131	0.81824	0.61951	0.682948
Unknown	0.268251	NA		93.1	1767	36.4±14.6	54±53.1	101.6±40.7	1.481	2.78831	0.542367	0.0167473
L-Quinic acid	0.270124	HMDB0304404		98.7	1851	2783.9±2549.8	25149.2±21060.6	10966.4±8692.2	9.03382	3.93922	0.0680319	0.108456
Myristic acid	0.270856	HMDB0000806	Fatty acids	92.1	1846	167.3±31	202.5±24.6	168.7±9.1	1.21039	1.00829	0.1129	0.933649
Oleic acid	0.271125	HMDB0000207	Fatty acids	95	2213	51.5±5.9	58.8±11	49.3±14.4	1.141	0.956604	0.278003	0.780765
Citric acid	0.276243	HMDB0000094	Organic acid	98.2	1810	3636.7±755.6	5777.7±1513.9	7446.9±2460.4	1.58873	2.04772	0.0352137	0.0181253
L-Glutamine	0.286432	HMDB0000641	Amino acids	95.2	1990	0.4±0.4	1.1±0.6	1±0.6	3.03205	2.83366	0.0669303	0.0778304
Unknown	0.287009	NA		93	1986	27.9±10.8	50.5±19.4	38.6±13.4	1.80852	1.38254	0.0768195	0.250758
D-Pinitol	0.287438	HMDB0034219	Sugar alcohol	94.4	1823	4.6±6	6.7±9.1	13.5±23.2	1.47755	2.96797	0.699328	0.475064
Lauric acid	0.302663	HMDB0000638	Fatty acids	86.2	1652	169.8±18.6	180.5±13.4	159.1±16	1.06274	0.936925	0.380289	0.408247
Succinic acid	0.303721	HMDB0000254	Organic acid	97.9	1317	105.7±24.5	106.9±62.3	117±8.8	1.01157	1.10714	0.971776	0.409253
Sucrose	0.304994	HMDB0000258	Carbohyrates	98.8	2623	338392.3±54461.9	398766.6±36333.6	414838.4±39749.4	1.17842	1.22591	0.102359	0.0530896
Glucuronic acid	0.312403	HMDB0000127	Carbohyrates	90.3	1927	7.9±5.8	19.5±15.3	13.4±6	2.48313	1.70651	0.191823	0.220142
Mannose	0.317628	HMDB0000169	Carbohyrates	98.2	1889	8720.8±4673.3	7190.2±4570.7	4863.4±4294.8	0.824485	0.557673	0.652061	0.258821
trans-Cinnamic acid	0.322581	HMDB0000567	Phenolics	93.9	1550	2.9±0.3	1.7±2.1	2.9±2.2	0.579074	0.970667	0.271332	0.940706
Octadecadienoic acid, n-	0.325476	HMDB0062784	Fatty acids	94.4	2206	0.9±0.7	1±1	4.3±6.1	1.17754	4.99834	0.805383	0.290843
Octadecenoic acid methyl ester, 9-(Z)-, n-	0.34491		Fatty acids	96.1	2102	4±5.3	6.8±7.8	1.8±1.4	1.72281	0.458702	0.560696	0.457892
2,6-Diisopropylnaphthalene	0.346021	HMDB0059902	Phenolics	96.4	1734	91.1±17.3	98.1±31.1	51.4±20.4	1.07671	0.564194	0.704954	0.0179441
hexose	0.346878	HMDB0000122	Carbohyrates	95.5	2018	32±10.3	20±12.9	21±19.4	0.625605	0.657253	0.184186	0.347289
Arabitol	0.375146	HMDB0000568	Sugar alcohol	92.6	1714	4±1.1	4.8±1.7	11±8.8	1.20113	2.76296	0.438298	0.151778
L-Proline	0.390615	HMDB0000162	Amino acids	96.6	1577	5.7±2.1	8.2±4	9±4.7	1.44742	1.58433	0.293887	0.227669
Pyridine, 4-hydroxy-	0.421053			82.5	1159	57.6±46.6	89.9±73.9	95.9±80.1	1.562	1.66599	0.48036	0.432187
Shikimate	0.444444	HMDB0003070	Organic acid	96.9	1800	409.7±66.7	620.7±238.4	533.8±106	1.51472	1.30278	0.12677	0.082912
11-Octadecenoic acid	0.45045			87	2220	12.2±0.9	11.3±5.9	10±5.3	0.925476	0.816086	0.767028	0.430555
Hexanoic acid	0.462107	HMDB0000535	Fatty acids	84.8	1082	110.6±8.3	112±25.2	91.2±28.8	1.01296	0.825197	0.916737	0.233232
1H-Indene, 2,3-dihydro-1,1,3-trimethyl-3-phenyl-	0.464576			96	1722	100.9±82.4	70.7±32.1	42.7±7.5	0.70075	0.422838	0.513796	0.196742
p-Coumaric acid	0.464636	HMDB0030677	Phenolics	98.3	1937	300.6±65.9	851.6±366.9	1394.5±743.1	2.83316	4.63911	0.018238	0.0189225
Octanoic acid, n-	0.465667		Fatty acids	83.3	1267	200.6±14.4	208.3±51.9	176.1±25.4	1.03821	0.877804	0.783327	0.131411
Naringenin	0.468718	HMDB0002670	Flavonoids	91.3	2957	0.3±0.2	0.4±0.4	1.2±2.2	1.40566	4.38891	0.61485	0.414062
Maltose	0.476714	HMDB0000163	Carbohyrates	97.9	2727	598.8±172.9	1499.8±501.5	1461.6±860.1	2.50448	2.44075	0.00939954	0.0847428
Benzoic acid, 3-hydroxy	0.511182	HMDB0002466	Phenolics	87.4	1565	1.1±0.6	1.4±0.2	1.1±0.6	1.26122	0.964249	0.35836	0.921802
Sugar acid	0.511247	NA	Carbohyrates	91.1	1956	10.6±1.9	13.1±5.3	9.3±2.3	1.23659	0.873204	0.395008	0.390673
Gentiobiose	0.534569		Carbohyrates	97.9	2806	1.1±0.3	8.7±10.5	60.8±74.9	7.88901	55.4242	0.187083	0.149753
Levulinic acid	0.53766	HMDB0000720	Organic acid	93	1248	28.5±6.2	23.6±10.5	20.1±6.5	0.827589	0.70443	0.44395	0.0959738
Galactaric acid	0.540806	HMDB0000639	Carbohyrates	96.1	2034	86.1±20	125±47.6	87.9±23.9	1.45159	1.02133	0.170517	0.908989
Urea	0.563607	HMDB0000294		90.1	1242	95.3±62.3	829±1452.9	681.7±1095.2	8.70271	7.15681	0.342476	0.316126
Pyroglutamic acid	0.572	HMDB0000267	Amino acids	90.3	1500	28±19.7	13.8±15.7	32.1±23	0.491406	1.14617	0.291431	0.79365
Benzylalcohol	0.599655	HMDB0003119	Phenolics	83.8	1159	162.3±22.1	107.1±57.6	140.3±66.2	0.660191	0.8649	0.111557	0.547353
Tetradecane, n-	0.612696			93.4	1402	66.7±15.8	68.7±15.3	38.2±21	1.03038	0.572807	0.858392	0.0621095
Rhamnose	0.233781	HMDB0000849	Carbohyrates	97.7	1711	207.9±35.9	530.7±365	3453.8±3993.4	2.55266	16.6135	0.0119781	0.000144156
Hydroxylamine	0.626118	HMDB0003338		95.1	1118	6299.5±1960	2051.5±1930.9	905.6±595.6	0.325656	0.143757	0.0149363	0.00075885
Rutinose	0.632911	HMDB0302439	Carbohyrates	97.5	2528	72.7±18.2	2584±2004.9	3138±2025.5	35.5497	43.1712	0.0366499	0.0163924
7,9-Di-tert-butyl-1-oxaspiro(4,5)deca-6,9-diene-2,8-dione	0.680628			79.6	1910	37.9±11.6	39.3±23.6	31±8.6	1.03793	0.818503	0.915626	0.369078
b-Aminoisobutyric acid	0.686813	HMDB0003911	Amino acids	94.4	1456	127.1±33.8	117.9±96.7	62±35.9	0.927447	0.488086	0.861544	0.029827
4,6-Dihydroxypyrimidine	0.738007			91	1355	15.5±7.8	43.9±17.7	53.9±35.7	2.84	3.48676	0.0187527	0.0685954
Pyridine, 2-hydroxy-	0.740135			95.9	1039	2987.6±451.9	2986.8±1445.4	2828.6±1662.8	0.999737	0.946801	0.999197	0.858233
Catechol	0.759878	HMDB0002780	Flavonoids	93.6	1316	4585.9±1359.1	6120.1±3018.1	7720.3±1130.5	1.33456	1.68349	0.381029	0.00755261
Decane, 2,4-dimethyl-	0.807175			95.8	1115	27.1±4.6	28.8±7.5	23.2±4.5	1.06417	0.858031	0.703026	0.265564
Ferulic Acid	0.813787	HMDB0000954	Phenolics	96.9	2089	135.7±25.4	178.8±39.3	245.7±74	1.31777	1.81041	0.102775	0.0227667
Dulcitol	0.832033	HMDB0000107	Sugar alcohol	95.6	1923	6707.8±1694.9	12773.5±7375.1	10285.4±5228	1.90428	1.53336	0.147578	0.229171
Caffeic acid	0.844278	HMDB0001964	Phenolics	97.5	2132	162.2±32	185.2±46.4	216.8±41.3	1.14169	1.33665	0.438347	0.0698661
Protocatechuic acid	0.882515	HMDB0001856	Phenolics	95.2	1813	10.7±1	19.3±6.5	36.6±8.5	1.8067	3.42213	0.0297139	0.000303829
Diethylene glycol	0.963855			95.2	1245	789.2±151.5	947.1±242.1	578.4±301.1	1.20014	0.732947	0.30087	0.246382
Nonanoic acid	1.0279		Fatty acids	90.7	1362	720.8±64.8	683.5±119.9	540.2±127	0.948258	0.749361	0.599078	0.0350002
L-Threonic acid	1.03964	HMDB0000943	Carbohyrates	95.5	1539	106.7±5.1	219.7±75.7	432.2±218.8	2.05914	4.05021	0.0176289	0.0177456
Phloretic acid	1.08077		Phenolics	94.9	1758	84.1±19.5	74.2±12	52.9±9.7	0.882258	0.62907	0.41324	0.0211924
Prenol	1.10193	HMDB0030124	Terpens	95.4	1089	3.7±0.3	3±0.6	2.4±0.9	0.827344	0.645593	0.09089	0.025909
1-Monopalmitin	1.1249	HMDB0011564	Lipids	95.8	2578	102.6±84.3	94.3±46.3	75.2±19	0.918923	0.732798	0.867024	0.543647
Glycerol monostearate	1.22655			94.7	2772	52.6±32.5	53.1±25.1	39.9±9	1.0096	0.758599	0.980984	0.473308
Aminomalonic acid	1.22699	HMDB0001147	Amino acids	92.5	1467	7.1±6.5	14.5±13.7	22±26.5	2.05868	3.10946	0.352321	0.306229
Sugar acid	1.23762	NA	Carbohyrates	92.7	2020	97.3±20.7	168.6±71.2	142.1±45.2	1.73361	1.46134	0.0906329	0.108846
Benzoic acid	1.3349	HMDB0001870	Phenolics	50.5	2547	112.7±29.1	131.9±28.8	226.2±65.1	1.17018	2.00693	0.375869	0.0129167
beta-Alanine	1.33521	HMDB0000056	Amino acids	98.2	1423	2030.1±463.4	2190.5±1573.6	1484.3±726.8	1.07898	0.731126	0.849879	0.240954
Epicatechin	1.41568	HMDB0001871	Flavonoids	94.2	2793	0±0	6.5±6.2	15.8±12.6	649.252	1583.99	0.0700283	0.0363338
Gulonic acid	1.47477	HMDB0003290	Sugar acid	90.2	1982	3.1±0.6	4.2±3	3.3±1.3	1.36487	1.07649	0.489032	0.751011
1,1'-Biphenyl, 2,2',5,5'-tetramethyl-	1.48104		Phenolics	88.9	1688	4.3±2.6	5.2±1.3	2.7±1.6	1.20283	0.630572	0.570968	0.334051
Tridecanoic acid	1.48656	HMDB0000910	Fatty acids	90	1749	9.9±1.4	10.8±1.2	9±1.7	1.09041	0.910825	0.371565	0.446418
L-Arabitol	1.53664	HMDB0001851	Sugar alcohol	97.5	1692	116.9±30.1	203.7±94.1	141.9±52	1.74232	1.21428	0.116899	0.428539
pentose	1.57671	HMDB0000283	Carbohyrates	96.9	1649	11.3±2.9	19.4±8.6	22.5±15.3	1.71109	1.99327	0.115702	0.186188
1-Deoxy-1-(methylamino)-D-galactitol	1.59696			85.1	1315	6.5±5.4	8.6±5.1	5.5±3.9	1.31887	0.838946	0.592434	0.762339
Benzenesulfonamide	1.70732	HMDB0248984	Phenolics	91.3	2050	2.3±0.7	2.5±0.9	0.7±0.8	1.09104	0.29463	0.724994	0.019005
1-Monomyristin	1.71836	HMDB0304951	Lipids	92.1	2386	2.7±2.1	2±1	1.6±1	0.725352	0.580479	0.534074	0.34535
Pentadecanoic acid	1.72144	HMDB0000826	Fatty acids	90.7	1917	16.2±3.9	15.2±1.5	11.6±2.8	0.941722	0.718267	0.661207	0.0929123
Glutaric acid	1.90664	HMDB0000661	Carbohyrates	51.4	1521	4.3±2.3	4.7±2.7	4.9±1.3	1.09988	1.13775	0.812891	0.666844
2-α-Mannobiose	1.99131	HMDB0029933	Carbohyrates	96.2	2762	72.2±32	478.3±583.4	1534±1491.2	6.6258	21.2476	0.201917	0.0856456
Sugar acid	2.14785	NA	Carbohyrates	97.5	2002	335.1±78.2	549.8±221.4	423.9±167.7	1.64072	1.26518	0.104864	0.365073
Xylulose	2.15569	HMDB0000751	Carbohyrates	93.6	1670	6.2±1.1	17.7±9.2	62.7±63.6	2.83804	10.0827	0.0384923	0.113354
Diisopropanolamine	2.16113	HMDB0251354	putative contaminant	89.2	1446	3.3±2.2	1.7±1.6	0.7±0.5	0.531646	0.211862	0.298162	0.056807
Valero-1,5-lactam	2.24507			90.5	1167	50.8±40.1	17.2±14.6	17.4±9.9	0.337628	0.34192	0.15346	0.144208
Saccharic acid	2.44537	HMDB0000663	Carbohyrates	93.8	2050	58.9±12.6	88±36.8	76.3±24.6	1.49529	1.29553	0.171934	0.243341
Tartronic acid	2.57353	HMDB0035227	Organic acid	77.5	1360	51.4±29.7	119.2±66.7	143.2±52.3	2.32033	2.78771	0.100144	0.0156859
hexose	2.61838	HMDB0000660	Carbohyrates	98.2	1795	4±1.3	6.4±3.9	11.6±15.9	1.60823	2.91344	0.271345	0.368447
Hexose	2.64423	NA	Carbohyrates	90.5	2080	27.7±8.9	13.3±10.1	11.2±15.6	0.481815	0.403154	0.0659884	0.103151
Melibiose	2.65165	HMDB0000048	Carbohyrates	93.1	2753	20.9±5.9	59.5±26	69.4±59.3	2.85411	3.32663	0.0197212	0.142021
L-Threonine	2.85494	HMDB0000167	Amino acids	96.1	1296	72.7±20.1	54.6±37.6	60.6±39.6	0.751539	0.833651	0.421662	0.601329
L-Isoleucine	2.85714	HMDB0000172	Amino acids	96.1	1295	42±24.6	26.1±16.7	19.3±13.8	0.621361	0.460432	0.315444	0.146481
Levoglucosan	2.94291	HMDB0000640	Carbohyrates	98.2	1699	2031.8±270.9	4027±1371.4	4062.2±1520.8	1.98199	1.99933	0.0213285	0.0302336
Cyclooctane, 1,4-dimethyl-, trans-	3.04147			89.9	1085	8.6±0.7	8.2±1.3	7.4±2.5	0.952924	0.856704	0.601455	0.3727
Hexose	3.05047	NA	Carbohyrates	98	1803	2.5±3	2.7±2	9.1±13.2	1.06975	3.65327	0.925567	0.357196
Pipecolic acid	3.07692	HMDB0000070	Organic acid	83.2	1625	102.2±34.6	92.3±39.7	108.4±48.1	0.903028	1.06026	0.716075	0.840501
4b,8-Dimethyl-2-isopropylphenanthrene, 4b,5,6,7,8,8a,9,10-octahydro-	3.29077		Phenolics	84	2036	8±3.5	7.3±4.2	3.2±2	0.908787	0.399461	0.796141	0.0436465
Disaccharide	3.34181	NA	Carbohyrates	97.3	2753	17.6±5.1	52.1±21.7	91.4±61.6	2.95658	5.18254	0.0148783	0.0440849
1,3-Propanediol	3.38983			90.5	1062	5903.5±1891.5	8798.4±2266	8512.6±2996.9	1.49038	1.44198	0.0854499	0.179099
Hexose	3.41262	NA	Carbohyrates	92.8	1934	5.3±2.9	8.5±2.4	8.3±2.8	1.58942	1.55528	0.137531	0.179844
Disaccharide	3.61305	NA	Carbohyrates	91.9	2574	1±0.6	52.2±62.7	159.6±204.2	51.4975	157.436	0.141042	0.158954
Tridecane, n-	3.7753			82.1	1344	1.4±0.4	1.8±1	1.3±0.3	1.26523	0.914423	0.518813	0.614005
Pentanoic acid	3.80623		Fatty acids	96.3	1445	1768.8±395.2	1758.1±1108.2	1135.3±492.7	0.99395	0.641838	0.985932	0.079756
Ribose	4.04365	HMDB0000283	Carbohyrates	94.5	1558	134±18.4	908±548.2	947.9±438.2	6.77625	7.07435	0.022417	0.00594435
Disaccharide	4.09771	NA	Carbohyrates	93.2	2538	9.3±2.2	21.8±19.8	50.8±34.5	2.34558	5.45284	0.243379	0.043437
Isomaltose	4.15747	HMDB0002923	Carbohyrates	97.9	2718	658.2±267	2139.6±1127.7	5470.1±5752	3.25071	8.31058	0.0338201	0.133203
Heptadecane, n-	4.25874			89.8	1774	2.4±0.8	2.7±1.1	1±0.2	1.1319	0.413283	0.647637	0.00973983
Chiro-Inositol	4.32621	HMDB0240209	Alcohol/polyol	95.8	2011	12.7±1.6	20.8±6	17.9±3.5	1.64116	1.41162	0.0313373	0.0271055
D-Pantothenic acid	4.33468	HMDB0000210		92.5	1984	4±1	4.2±1.3	3.3±0.8	1.04807	0.828927	0.817376	0.308475
Pinacol	4.536		Diol	96.8	1017	0.2±0.3	3.3±3	4.8±1.8	20.2881	29.3935	0.0677342	0.00104553
Iminodiacetic acid	4.56714	HMDB0011753	Organic acid	91.4	1467	147.3±84.4	119.5±54.2	129.2±80.4	0.810897	0.876942	0.593661	0.763622
Pyrogallol	4.82759	HMDB0013674	Phenolics	79.3	1595	3.8±2.2	7.2±1.3	11.3±4.7	1.90872	2.96707	0.0297388	0.0210317
Pyridine, 2,3-dihydroxy-	4.95004	HMDB0245397		95.6	1381	9.8±1.8	12.6±2.3	10.9±3.1	1.27714	1.10629	0.101331	0.580311
Gylcosylglycerol	5.25858		Carbohyrates	92.7	2301	6.5±1	10.9±2.2	12.5±2.7	1.66278	1.91421	0.00676437	0.0033781
2-Deoxy-galactopyranose	7.77549	NA	Carbohyrates	93.4	1942	24.2±7.5	36.8±7.1	30.2±4.4	1.51948	1.24576	0.0411594	0.209661
Pentose	7.95003	NA	Carbohyrates	95.7	1761	2410.2±294	4333.1±915.3	4988.2±713.8	1.7978	2.06959	0.0039475	0.000156065
Disaccharide	9.04409	NA	Carbohyrates	93.8	3107	460.2±133.7	872.2±472.3	1701.8±650.2	1.8955	3.69816	0.131687	0.00570004
Disaccharide |putative Trehalose	9.26518	NA	Carbohyrates	96.7	2504	33352.3±15008.8	42871.8±21303.8	59830.1±16720.6	1.28542	1.79388	0.485875	0.0461834
Sugar acid	9.64612	NA	Carbohyrates	91.5	1752	10.9±2.2	7.5±1.3	5.2±2.9	0.690416	0.481735	0.0298647	0.0140658
6-Deoxyhexose	12.7371	NA	Carbohyrates	90.8	1845	3.3±2.1	6.6±5.2	7.6±2.7	1.99273	2.29536	0.273043	0.0355414
Sphingosine	13.4325	NA	Lipids	96.4	2171	0.6±0.7	1.9±0.3	3.6±2.2	3.47243	6.46154	0.00743925	0.0327721
Pentose	14.0053	NA	Carbohyrates	94.3	1885	139.8±64.6	85.6±33.6	53.8±35	0.612384	0.385133	0.175175	0.0474785
Disaccharide	18.8894	NA	Carbohyrates	96	2377	5067.5±1826.2	2808±712.9	5015.6±2663.9	0.554114	0.989766	0.0500726	0.975168
Hexose	21.6483	NA	Carbohyrates	92.1	2536	7.3±1.6	12±3	11.7±3.2	1.65689	1.61266	0.0222121	0.0366503
6-Deoxyhexose	24.9067	NA	Carbohyrates	92.8	2144	0.3±0.3	3.8±2.7	6.6±3.6	13.9831	24.0146	0.0323135	0.00779902
Hexose	29.3634	NA	Carbohyrates	93.5	2309	48.5±35.2	2108.2±2307.8	4612.7±3107.9	43.4768	95.1283	0.112131	0.0187951
Hexose	30.8873	NA	Carbohyrates	91	2671	0.9±0.6	2.7±1.7	7.5±5.3	2.93527	8.17461	0.0846831	0.0392523
Sugar alcohol	35.4924	NA	Sugar alcohol	93.6	2640	0.5±0.9	67±74	312±267.4	139.336	648.866	0.109846	0.0481779
Pentose	38.784	NA	Carbohyrates	95.6	2648	0.9±0.5	1.5±1.9	3.9±1.8	1.65284	4.21224	0.552193	0.0143839
Pentose	39.6051	NA	Carbohyrates	90.7	2684	9.8±6.8	21.7±4.8	25.6±16.2	2.22358	2.62013	0.0204738	0.108815

## Sheet: Table S4
Supplementary Table S4. Phytophthora response proteins in leaf. Supplementary table to Figure 6.
				Relative Abundance			ANOVA TUKEY HSD
Accession	AGI	Name	Map anotation	mock	P. plurivora	P. cactorum	mock	P. plurivora	P. cactorum	Matching accumulation pattern in wood [✓]
Potra002616g19581.3	AT5G10980	Histone H3.3 (Histone H3.2)	H3.3	1.5±2.6	15.3±13.3	9.3±9.3	a	b	ab	×
Potra001253g10793.1	AT4G35000	L-ascorbate peroxidase 3, AtAPx03, EC 1.11.1.11	APX3	5.5±4.3	11.2±3.1	5.2±5.2	a	b	a	×
Potra196739g29154.1	ATCG00340	Photosystem I P700 chlorophyll a apoprotein A2, EC 1.97.1.12 (PSI-B) (PsaB)	PSAB	66.4±69	328.2±296.7	59.2±72.8	a	b	a	×
Potri.013G137100.1.p1	ATCG00680	Photosystem II CP47 reaction center protein (PSII 47 kDa protein) (Protein CP-47)	PSBB	234.6±94.2	555.2±385	274.5±87	a	b	a	×
Potra002209g17012.6	AT5G38480	14-3-3-like protein GF14 psi (General regulatory factor 3) (Protein RARE COLD INDUCIBLE 1A)	RCI1A	1.7±2.6	10.2±13	26.3±17.9	a	a	b	×
Potra001518g12643.1	AT5G12470	Protein RETICULATA-RELATED 4, chloroplastic	RER4	1.6±1.5	15.1±16.1	3.5±2.4	a	b	a	✓
Potri.007G065600.2.p1	AT1G56070	Elongation factor 2, EF-2 (Protein LOW EXPRESSION OF OSMOTICALLY RESPONSIVE GENES 1)	LOS1	23.7±14.2	44.8±26.6	64.4±28.8	a	a	b	✓
Potra002395g18236.1	AT3G48890	Membrane steroid-binding protein 2, AtMP2 (Membrane-associated progesterone-binding protein 3, AtMAPR3)	MAPR3	0.3±0.6	0.4±0.5	4.1±4.7	a	a	b	✓
Potra001884g15006.1	AT2G21870	Probable ATP synthase 24 kDa subunit, mitochondrial	MGP1	2±2	4.1±4.6	13.8±9.9	a	a	b	✓
Potra002245g17250.2	AT2G33150	3-ketoacyl-CoA thiolase 2, peroxisomal, EC 2.3.1.16 (Acetyl-CoA acyltransferase 2) (Beta-ketothiolase 2) (Peroxisomal 3-oxoacyl-CoA thiolase 2) (Peroxisome defective protein 1)	PKT3	3.5±1.9	10.8±6	7.7±3.4	a	b	ab	N/A
Potra194109g28926.2	AT2G05710	Aconitate hydratase 3, mitochondrial, Aconitase 3, mACO1, EC 4.2.1.3 (Citrate hydro-lyase 3)	ACO3	21.1±21	62.4±27.9	18.3±17	a	b	a	N/A
Potra194110g28927.1	AT2G05710	Aconitate hydratase 3, mitochondrial, Aconitase 3, mACO1, EC 4.2.1.3 (Citrate hydro-lyase 3)	ACO3	18.9±20.1	43.5±16.5	16.5±13.4	a	b	a	N/A
Potra000594g04503.1	AT2G24520	ATPase 5, plasma membrane-type, EC 7.1.2.1 (Proton pump 5)	HA5	0±0	28.8±39.4	0±0	a	b	a	N/A
Potri.008G043100.1.p1	AT5G60390	Elongation factor 1-alpha 4, EF-1-alpha 4 (eEF-1A4)	EFTu	12.1±10	33.2±18.8	30.4±18.4	a	b	b	N/A
Potri.016G106900.1.p	AT3G54050	Fructose-1,6-bisphosphatase 1, chloroplastic, FBPase1, EC 3.1.3.11 (D-fructose-1,6-bisphosphate 1-phosphohydrolase) (Protein HIGH CYCLIC ELECTRON FLOW 1)	HCEF1	35±11.7	62.7±23.9	39.9±11.2	a	b	a	N/A
Potri.010G045100.1.p1	AT1G70580	Glutamate--glyoxylate aminotransferase 2, AtGGT2, EC 2.6.1.4 (Alanine aminotransferase GGT2, EC 2.6.1.2) (Alanine--glyoxylate aminotransferase GGT2, EC 2.6.1.44) (Alanine-2-oxoglutarate aminotransferase 2, EC 2.6.1.-)	AOAT2	77.9±57.5	174.6±29.8	134±30.8	a	b	b	N/A
Potri.008G187400.1.p1	AT1G70580	Glutamate--glyoxylate aminotransferase 2, AtGGT2, EC 2.6.1.4 (Alanine aminotransferase GGT2, EC 2.6.1.2) (Alanine--glyoxylate aminotransferase GGT2, EC 2.6.1.44) (Alanine-2-oxoglutarate aminotransferase 2, EC 2.6.1.-)	AOAT2	28.3±17.7	55.5±8.4	42.2±10.3	a	b	ab	N/A
Potra000702g05491.3	AT3G12580	Heat shock 70 kDa protein 4 (Heat shock cognate 70 kDa protein 4) (Heat shock cognate protein 70-4, AtHsc70-4) (Heat shock protein 70-4, AtHsp70-4)	HSP70	17±13.9	55.5±35.2	93.5±47.6	a	b	b	N/A
Potra001883g14999.2	AT3G12580	Heat shock 70 kDa protein 4 (Heat shock cognate 70 kDa protein 4) (Heat shock cognate protein 70-4, AtHsc70-4) (Heat shock protein 70-4, AtHsp70-4)	HSP70	28.7±19.3	60.9±30.9	88±33.9	a	b	b	N/A
Potra162201g27001.1	AT2G28720	Histone H2B.3, HTB3	AT2G28720	0±0	5.2±5.1	6.8±6	a	b	b	N/A
Potra001263g10912.1	AT5G50920	Chaperone protein ClpC1, chloroplastic (ATP-dependent Clp protease ATP-binding subunit ClpC homolog 1) (Casein lytic proteinase C1) (Protein DE-REGULATED CAO ACCUMULATION 1) (Protein IRON-RESCUED MUTANT 1)	CLPC1	8.6±12.4	68.4±61.7	70±43.5	a	b	b	N/A
Potra002043g15976.1	AT5G01530	Chlorophyll a-b binding protein CP29.1, chloroplastic (LHCB4.1) (LHCII protein 4.1)	LHCB4.1	49.7±10.5	85.7±44.3	50.3±16.3	a	b	a	N/A
Potra000514g03402.1	AT3G58610	Ketol-acid reductoisomerase, chloroplastic, EC 1.1.1.86 (Acetohydroxy-acid reductoisomerase) (Alpha-keto-beta-hydroxylacyl reductoisomerase)	ilvC	5.7±4	18.5±11.2	7.3±4.2	a	b	a	N/A
Potra001152g10026.1	AT3G45140	Lipoxygenase 2, chloroplastic, AtLOX2, EC 1.13.11.12	LOX2	14.7±15.6	135.9±113.2	79.9±54.3	a	b	ab	N/A
Potra002722g19834.2	AT5G19760	Mitochondrial dicarboxylate/tricarboxylate transporter DTC (Dicarboxylate/tricarboxylate carrier)	DTC	0±0	9.4±11.8	1.5±1.8	a	b	a	N/A
Potri.019G028100.1.p1	ATCG00350	Photosystem I P700 chlorophyll a apoprotein A1, EC 1.97.1.12 (PSI-A) (PsaA)	PSAA	2.8±3.7	16.6±14.3	3.1±3.7	a	b	a	N/A
Potra001857g14877.1	AT2G20260	Photosystem I reaction center subunit IV B, chloroplastic, PSI-E B	PSAE-2	6.9±5.4	26±14.7	28.6±10.2	a	b	b	N/A
Potri.002G253800.2.p1	AT2G20260	Photosystem I reaction center subunit IV B, chloroplastic, PSI-E B	PSAE-2	9.1±4.9	17.2±7	17±5.8	a	b	b	N/A
Potri.013G142201.1.p	ATCG00270	Photosystem II D2 protein, PSII D2 protein, EC 1.10.3.9 (Photosystem Q(A) protein)	PSBD	2±1.9	7.8±6.5	2.3±2.4	a	b	a	N/A
Potra196739g29157.1	ATCG00020	Photosystem II protein D1, PSII D1 protein, EC 1.10.3.9 (Photosystem II Q(B) protein)	PSBA	28.7±12	91.3±77.4	33.8±20.3	a	b	a	N/A
Potra002381g18134.1	AT3G19170	Presequence protease 1, chloroplastic/mitochondrial, AtPreP1, PreP 1, EC 3.4.24.- (Zinc metalloprotease 1, AtZnMP1)	PREP1	0±0	43.3±34	11.8±10.3	a	b	a	N/A
Potra001304g11212.2	AT3G60750	Transketolase-1, chloroplastic, TK, EC 2.2.1.1	Transketolase (TKL-1)	264.9±47.2	400.1±120.9	267.6±24.5	a	b	a	N/A
Potri.014G068200.1.p1	AT2G45290	Transketolase-2, chloroplastic, TK, EC 2.2.1.1	Transketolase (TKL-1)	183.9±69.4	411.1±111	275.7±74.6	a	b	a	N/A
Potra000375g01602.1	AT2G45290	Transketolase-2, chloroplastic, TK, EC 2.2.1.1	Transketolase (TKL-2)	372.3±54.4	643.3±166.4	434.2±72	a	b	a	N/A
Potra000924g07485.1	AT5G17310	UTP--glucose-1-phosphate uridylyltransferase 1, EC 2.7.7.9 (UDP-glucose pyrophosphorylase 1, AtUGP1, UDPGP 1, UGPase 1)	UGP2	8.5±5.7	26.3±16.1	12.8±6.1	a	b	a	N/A
Potra000698g05435.1	AT5G17310	UTP--glucose-1-phosphate uridylyltransferase 1, EC 2.7.7.9 (UDP-glucose pyrophosphorylase 1, AtUGP1, UDPGP 1, UGPase 1)	UGP2	16.9±6.6	37.5±19.9	23.8±7.9	a	b	ab	N/A
Potra009684g26407.1	AT1G15820	Chlorophyll a-b binding protein, chloroplastic	LHCB6	20.3±5.1	43.6±21	21.8±11.4	a	b	a	N/A
Potra000408g01985.1	AT1G15820	Chlorophyll a-b binding protein, chloroplastic	LHCB6	26±6.7	45.4±21	23.9±9.7	a	b	a	N/A
Potra000745g05876.1	AT5G65430	14-3-3-like protein GF14 kappa (General regulatory factor 8)	GF14	3.1±2.8	11.9±9.1	30.6±19.3	a	a	b	N/A
Potra001553g12863.2	AT5G38480	14-3-3-like protein GF14 psi (General regulatory factor 3) (Protein RARE COLD INDUCIBLE 1A)	RCI1A	1.9±3	16.4±19.8	44.1±31.2	a	a	b	N/A
Potra001511g12601.1	AT5G60670	60S ribosomal protein L12-3	RP-L12e	4.8±3.4	11.1±7.3	14.4±8.2	a	a	b	N/A
Potra002276g17442.2	AT3G52300	ATP synthase subunit d, mitochondrial, ATPase subunit d	ATPQ	6.4±4.2	4.2±4.4	13.6±7.9	a	a	b	N/A
Potra003883g23322.3	AT5G13450	ATP synthase subunit O, mitochondrial (Oligomycin sensitivity conferral protein, OSCP)	ATP5	4.2±3.8	14.8±12.4	22.1±15	a	a	b	N/A
Potri.009G061600.1.p1	AT5G13450	ATP synthase subunit O, mitochondrial (Oligomycin sensitivity conferral protein, OSCP)	ATP5	3.1±2.9	6.7±5.2	11.8±6.4	a	a	b	N/A
Potra004025g24341.2	AT1G30230	Elongation factor 1-delta 1, EF-1-delta 1 (Elongation factor 1B-beta 1) (eEF-1B beta 1)	eEF-1Bb1	0±0	1.5±1.7	4.5±4.6	a	a	b	N/A
Potra003032g20572.2	AT1G54270	Eukaryotic initiation factor 4A-2, eIF-4A-2, EC 3.6.4.13 (ATP-dependent RNA helicase eIF4A-2) (DEAD-box ATP-dependent RNA helicase 19)	EIF4A-2	10.6±10.7	19.2±12.4	30.7±15.7	a	a	b	N/A
Potri.002G138800.4.p1	AT4G09320	Nucleoside diphosphate kinase 1, EC 2.7.4.6 (Nucleoside diphosphate kinase I, NDK I, NDP kinase I, NDPK I)	NDPK1	28.9±13.1	19.4±9.9	46.1±13.4	a	a	b	N/A
Potra001257g10851.1	AT2G21130	Peptidyl-prolyl cis-trans isomerase CYP19-2, PPIase CYP19-2, EC 5.2.1.8 (Cyclophilin of 19 kDa 2, Cyclophilin-2) (Rotamase cyclophilin-6)	CYP19-2	5.7±2.6	5.6±1.5	9.2±3	a	a	b	N/A
Potra001809g14626.1	AT3G12500	Basic endochitinase B, EC 3.2.1.14 (Pathogenesis-related protein 3, AtChiB, PR-3)	HCHIB	27.6±18	5.9±3.1	17.6±16.2	b	a	ab	×
Potri.008G031700.1.p1	AT5G58330	Malate dehydrogenase [NADP], chloroplastic, EC 1.1.1.82 (NADP-MDH)	MDH	71.7±11.6	46.8±14.7	55.4±15.2	b	a	a	×
Potra000931g07591.1	AT4G11010	Nucleoside diphosphate kinase III, chloroplastic/mitochondrial, NDK III, NDP kinase III, NDPK III, EC 2.7.4.6	NDPK3	23.3±7.9	10.3±2.7	13.9±3.8	b	a	a	×
Potra152996g26723.1	N/A	Polyphenol oxidase	TT10	21.9±17.6	2.4±2.7	9±12.8	b	a	ab	×
Potri.010G150800.1.p1	N/A	Probable protein Pop3	HS1	15.4±8	6.4±2.2	16.2±8.8	b	a	b	×
Potra001955g15442.1	N/A	Probable protein Pop3	HS1	37.7±18	15.2±5.1	49.8±19	b	a	b	×
Potra004300g24788.1	N/A	trypsin inhibitor	KTI1	47.4±24.4	23.4±11	52.2±17.3	b	a	b	×
Potra001754g33893.2	AT2G38540	Non-specific lipid-transfer protein 1, LTP 1	LP1	22±6.7	10.5±2.3	19.1±2.8	b	a	b	✓
Potri.016G094200.1.p1	ATCG00540	Cytochrome f	PETA	14.8±6	17.8±9.3	6.9±3.9	b	b	a	N/A
Potra002108g16381.1	AT5G66190	Ferredoxin--NADP reductase, leaf isozyme 1, chloroplastic, EC 1.18.1.2 (Leaf FNR 1, AtLFNR1, FNR-1)	FNR1	135.5±34.2	114.6±21.9	89.3±24.6	b	b	a	N/A
Potra001181g10235.1	AT2G32060	40S ribosomal protein S12-2	L7Ae	26.2±13.4	10.9±4.9	23±7.2	b	a	b	N/A
Potri.010G248700.2.p1	AT1G16880	ACT domain-containing protein ACR11 (Protein ACT DOMAIN REPEATS 11)	unknown	26.9±7.2	16.2±4.3	16.3±4.9	b	a	a	N/A
Potra001396g11873.1	AT5G63400	Adenylate kinase 4, AK 4, EC 2.7.4.3 (ATP-AMP transphosphorylase 4) (ATP:AMP phosphotransferase) (Adenylate monophosphate kinase 4, AMK4)	ADK1	46.1±8.7	22.1±10.7	36.7±12.8	b	a	b	N/A
Potri.009G142000.2.p1	AT3G12500	Basic endochitinase B, EC 3.2.1.14 (Pathogenesis-related protein 3, AtChiB, PR-3)	HCHIB	58.7±36.2	17.7±13	89.3±35	b	a	b	N/A
Potri.004G182000.1.p1	AT3G12500	Basic endochitinase B, EC 3.2.1.14 (Pathogenesis-related protein 3, AtChiB, PR-3)	HCHIB	22.6±11.5	4.2±1.4	18.5±13.9	b	a	b	N/A
Potra001740g14173.1	AT3G23490	Cyanate hydratase, Cyanase, EC 4.2.1.104 (Cyanate hydrolase) (Cyanate lyase)	CYN	6.5±4.6	1.2±2.1	4.4±3.4	b	a	ab	N/A
Potra002113g16402.1	AT2G43750	Cysteine synthase, chloroplastic/chromoplastic, EC 2.5.1.47 (At.OAS.7-4) (Beta-substituted Ala synthase 2;1, ARAth-Bsas2;1) (CSase B, AtCS-B, CS-B) (O-acetylserine (thiol)-lyase) (O-acetylserine sulfhydrylase) (OAS-TL B) (cpACS1)	OASB	21.4±6.4	10.2±3.9	14.9±5.1	b	a	a	N/A
Potra001024g08562.2	AT5G37600	Glutamine synthetase cytosolic isozyme 1-1, EC 6.3.1.2 (Glutamate--ammonia ligase GLN1;1, GLN1;1)	GLN1-1	74.3±31.1	43±7.6	75.2±22.3	b	a	b	N/A
Potra000783g06178.3	AT1G75270	Glutathione S-transferase DHAR2, EC 2.5.1.18 (Chloride intracellular channel homolog 2, CLIC homolog 2) (Glutathione-dependent dehydroascorbate reductase 2, AtDHAR2, CytDHAR, GSH-dependent dehydroascorbate reductase 2, EC 1.8.5.1)	DHAR2	29.6±10.4	14.7±6.2	21.4±9.1	b	a	ab	N/A
Potra003775g22802.1	AT3G03190	Glutathione S-transferase F11, AtGSTF11, EC 2.5.1.18 (AtGSTF6) (GST class-phi) (GST class-phi member 11)	GSTF11	83.5±25.8	48.2±9.9	80.5±12.1	b	a	b	N/A
Potri.002G015100.1.p1	AT2G30860	Glutathione S-transferase F9, AtGSTF9, EC 2.5.1.18 (AtGSTF7) (GST class-phi member 9)	GSTF9	41.7±14	25.4±6.5	48±11	b	a	b	N/A
Potra000460g02673.3	AT3G25530	Glyoxylate/succinic semialdehyde reductase 1, AtGLYR1, AtGR1, SSA reductase 1, EC 1.1.1.79, EC 1.1.1.n11 (Gamma-hydroxybutyrate dehydrogenase, AtGHBDH)	GLYR1	44.4±13.3	27.3±8.5	30.9±11.4	b	a	a	N/A
Potra001115g09798.1	AT1G11840	Lactoylglutathione lyase GLX1, EC 4.4.1.5 (Glyoxalase I, AtGLX1, GlyI)	GLX1	35.7±14	9.8±3.5	25.3±16.3	b	a	b	N/A
Potra000725g05673.1	AT5G58330	Malate dehydrogenase [NADP], chloroplastic, EC 1.1.1.82 (NADP-MDH)	MDH	62.2±17.5	46.6±8.6	40.5±5.6	b	a	a	N/A
Potra001422g12038.1	AT1G53240	Malate dehydrogenase 1, mitochondrial, EC 1.1.1.37 (Mitochondrial MDH1, mMDH1) (Mitochondrial NAD-dependent malate dehydrogenase 1, mNAD-MDH 1, mtNAD-MDH1)	mMDH1	170.5±24	111.8±16.8	134.2±20.1	b	a	a	N/A
Potri.011G096300.2.p1	AT1G53240	Malate dehydrogenase 1, mitochondrial, EC 1.1.1.37 (Mitochondrial MDH1, mMDH1) (Mitochondrial NAD-dependent malate dehydrogenase 1, mNAD-MDH 1, mtNAD-MDH1)	mMDH1	88.5±16.9	53±9	74.8±11.4	b	a	b	N/A
Potra000574g04266.1	AT1G53240	Malate dehydrogenase 1, mitochondrial, EC 1.1.1.37 (Mitochondrial MDH1, mMDH1) (Mitochondrial NAD-dependent malate dehydrogenase 1, mNAD-MDH 1, mtNAD-MDH1)	mMDH1	138.8±36.5	66.6±9.1	108.7±30.8	b	a	b	N/A
Potra196622g29125.1	AT3G47520	Malate dehydrogenase, chloroplastic, EC 1.1.1.37 (Chloroplastic malate dehydrogenase, Chloroplastic MDH, cpNAD-MDH) (Plastidic NAD-dependent malate dehydrogenase, pNAD-MDH)	MDH	69.7±15.1	40.5±4.7	43.5±4.5	b	a	a	N/A
Potra002576g19375.1	AT5G57490	Mitochondrial outer membrane protein porin 4 (Voltage-dependent anion-selective channel protein 4, AtVDAC4, VDAC-4)	VDAC4	11.8±6.4	2.8±2.4	10.6±8.3	b	a	b	N/A
Potra004562g25071.1	AT1G23740	NADPH-dependent alkenal/one oxidoreductase, chloroplastic, AtAOR, EC 1.3.1.-	AOR	376±61.1	249.3±56.8	263.5±41.9	b	a	a	N/A
Potra002325g17783.1	AT4G09320	Nucleoside diphosphate kinase 1, EC 2.7.4.6 (Nucleoside diphosphate kinase I, NDK I, NDP kinase I, NDPK I)	NDPK1	37.3±12.4	24.7±6	40±8.3	b	a	b	N/A
Potra000784g06194.1	AT4G09320	Nucleoside diphosphate kinase 1, EC 2.7.4.6 (Nucleoside diphosphate kinase I, NDK I, NDP kinase I, NDPK I)	NDPK1	25.9±10.3	15.2±5.2	26±6.7	b	a	b	N/A
Potra000624g04746.1	AT5G12040	Omega-amidase, chloroplastic, EC 3.5.1.3 (Nitrilase-like protein 3)	NLP3	13.3±6.6	5.2±3.6	7.9±4.9	b	a	ab	N/A
Potra000379g01666.1	AT2G21130	Peptidyl-prolyl cis-trans isomerase CYP19-2, PPIase CYP19-2, EC 5.2.1.8 (Cyclophilin of 19 kDa 2, Cyclophilin-2) (Rotamase cyclophilin-6)	CYP19-2	39.3±9.8	20.4±7.9	26.1±8.2	b	a	a	N/A
Potri.001G423500.1.p1	AT1G65980	Peroxiredoxin-2B, EC 1.11.1.25 (Glutaredoxin-dependent peroxiredoxin) (Peroxiredoxin IIB) (Peroxiredoxin TPx1) (Thioredoxin peroxidase 2B) (Thioredoxin-dependent peroxidase 1)	TPX1	16±4.6	5.4±4.2	11.2±4.9	b	a	b	N/A
Potri.019G024000.1.p1	AT3G06050	Peroxiredoxin-2F, mitochondrial, EC 1.11.1.25 (Glutaredoxin-dependent peroxiredoxin) (Peroxiredoxin IIF) (Thioredoxin peroxidase 2F)	PRXIIF	7.8±2.7	3.5±2.3	6.8±1.9	b	a	b	N/A
Potra000142g00496.2	AT3G06050	Peroxiredoxin-2F, mitochondrial, EC 1.11.1.25 (Glutaredoxin-dependent peroxiredoxin) (Peroxiredoxin IIF) (Thioredoxin peroxidase 2F)	PRXIIF	5.5±2.3	1.4±2	5.2±3	b	a	b	N/A
Potra003682g22423.1	AT4G39230	Phenylcoumaran benzylic ether reductase 1, AtPCBER1, EC 1.23.1.-	PCBER1	68.8±26.9	30.6±8.5	55.4±16.2	b	a	b	N/A
Potra001514g12624.1	AT5G13120	Photosynthetic NDH subunit of lumenal location 5, chloroplastic (Cyclophilin of 20 kDa 2, AtCYP20-2) (Peptidyl-prolyl cis-trans isomerase CYP20-2, PPIase CYP20-2, EC 5.2.1.8) (Rotamase CYP20-2) (Thylakoid lumen PPIase of 20 kDa, TLP20, TLP21)	Pnsl5	15±5.5	6.7±3.1	7.3±3.2	b	a	a	N/A
Potri.005G063300.2.p2	AT5G64040	Photosystem I reaction center subunit N, chloroplastic, PSI-N	PSAN	9.4±4.6	4±3.9	3.8±3.5	b	a	a	N/A
Potra002662g19691.1	AT3G23400	Plastid-lipid-associated protein 6, chloroplastic (Fibrillin-4) (Fibrillin-6) (Harpin-binding protein 1, HrBP1) (Plastoglobulin 30.4, AtPGL30.4)	FIB4	28±4.1	20.8±5.6	17.5±5.2	b	a	a	N/A
Potri.001G423400.1.p1	AT4G27000	Polyadenylate-binding protein RBP45C, Poly(A)-binding protein RBP45C (RNA-binding protein 45C, AtRBP45C)	ATRBP45C	44.7±11.8	24.4±11.3	36.9±5.3	b	a	b	N/A
Potra006198g25605.1	AT1G60690	Probable aldo-keto reductase 3, EC 1.1.1.-	Aldo-ketoreductase (ALKR3)	23.4±8	9.4±5.8	12.5±7.5	b	a	a	N/A
Potra002502g18892.1	AT5G43060	Probable cysteine protease RD21B, EC 3.4.22.-	RD21B	110.8±35.4	69.8±19.1	116±28.3	b	a	b	N/A
Potri.016G057400.1.p1	AT3G57270	Probable glucan endo-1,3-beta-glucosidase BG1, EC 3.2.1.39 (Beta-1,3-glucanase 1, AtBG1)	BG1	15.2±9.9	2.3±1.8	7.7±4.4	b	a	a	N/A
Potra003846g23122.1	AT3G57240	Probable glucan endo-1,3-beta-glucosidase BG3, EC 3.2.1.39 (Beta-1,3-glucanase 3, AtBG3)	BG3	12.4±11.6	0.3±0.6	5.6±6	b	a	ab	N/A
Potra001511g12606.2	AT4G31300	Proteasome subunit beta type-6, EC 3.4.25.1 (20S proteasome beta subunit A-1) (Proteasome component D) (Proteasome subunit beta type-1)	PBA1	10.1±7	2.9±1.4	6.5±2.8	b	a	ab	N/A
Potra003780g22825.1	AT5G16450	Putative 4-hydroxy-4-methyl-2-oxoglutarate aldolase 2, HMG aldolase 2, EC 4.1.3.17 (Oxaloacetate decarboxylase, OAA decarboxylase, EC 4.1.1.112) (Regulator of ribonuclease activity homolog 2) (RraA-like protein 2)	HMGA	18.7±5.9	6.5±4.3	13.2±5.5	b	a	b	N/A
Potra001580g13066.1	AT3G20390	Reactive Intermediate Deaminase A, chloroplastic, EC 3.5.99.10 (2-iminobutanoate/2-iminopropanoate deaminase)	RIDA	12.6±4	5.7±3.2	6.8±3	b	a	a	N/A
Potra000640g04886.2	AT4G37930	Serine hydroxymethyltransferase 1, mitochondrial, AtSHMT1, EC 2.1.2.1 (Glycine hydroxymethyltransferase 1) (Serine Transhydroxymethyltransferase, STM) (Serine methylase 1)	SHM1	217.2±45.5	144.7±18.3	155.6±33.2	b	a	a	N/A
Potra000525g03588.2	AT3G53620	Soluble inorganic pyrophosphatase 4, EC 3.6.1.1 (Pyrophosphate phospho-hydrolase 4, PPase 4)	PPa4	16.5±4.2	8.8±5.7	10.5±4.9	b	a	a	N/A
Potra000999g08314.1	AT1G08830	Superoxide dismutase [Cu-Zn] 1, EC 1.15.1.1 (Copper/zinc superoxide dismutase 1)	CSD1	9.2±3.2	1.9±1.2	7.4±4	b	a	b	N/A
Potra001309g11256.1	AT2G28190	Superoxide dismutase [Cu-Zn] 2, chloroplastic, EC 1.15.1.1 (Copper/zinc superoxide dismutase 2)	CSD2	71.8±34.8	38.2±15.7	86±23.8	b	a	b	N/A
Potra000393g01808.1	AT3G10920	Superoxide dismutase [Mn] 1, mitochondrial, EC 1.15.1.1 (Protein MANGANESE SUPEROXIDE DISMUTASE 1, AtMSD1) (Protein MATERNAL EFFECT EMBRYO ARREST 33)	MSD1	8.4±3.6	2.3±1.6	6±3.1	b	a	b	N/A
Potra000702g05477.1	AT3G55440	Triosephosphate isomerase, cytosolic, TIM, Triose-phosphate isomerase, EC 5.3.1.1	TPI	148.9±26.4	88.4±17.2	137.1±21.7	b	a	b	N/A
Potra003848g23133.1	AT2G37660	Uncharacterized protein At2g37660, chloroplastic	NAD(P)-binding	137.9±21.9	81±19.2	101±13.9	b	a	a	N/A
Potra170594g27527.1	AT5G48480	Uncharacterized protein At5g48480	unknown	10.1±2.3	6.3±1.3	9.3±2.9	b	a	b	N/A
Potra001955g15441.1	N/A	Stress-response a/b barrel domain-containing protein	HS1	26.8±7.1	13±2.9	23.7±4.5	b	a	b	N/A
Potri.010G116500.1.p1	AT1G15140	FAD/NAD(P)-binding oxidoreductase	FNRL	8.5±4.4	3±1.5	3.8±2.5	b	a	a	N/A
Potri.001G379000.1.p1	AT1G17100	(thale cress) hypothetical protein (HBP1)	unknown	15.2±6.3	3.6±3.2	7.9±5.1	b	a	a	N/A
Potra001018g08504.1	AT1G23100	GroES-like family protein (Putative 10kDa chaperonin (CPN10) protein) (Putative 10kd chaperonin)	CPN10	3.3±2	0.7±0.6	2±1.9	b	a	ab	N/A
Potra001071g09237.1	AT3G53990	Adenine nucleotide alpha hydrolases-like superfamily protein	unknown	9.1±5.5	4±1.9	11.3±4.9	b	a	b	N/A
Potri.013G089600.1.p1	AT4G10300	Cupin_3 domain-containing protein	RmlC-like cupin	6.8±2.5	3.7±1.6	6.6±1.9	b	a	b	N/A
Potri.013G082700.1.p1	AT4G24340	At4g24340 (Phosphorylase superfamily protein) (Uncharacterized protein At4g24340/T22A6_170)	unknown	31.9±20.1	11.4±10.1	41.7±22.5	b	a	b	N/A
Potri.013G080300.1.p1	AT4G24340	At4g24340 (Phosphorylase superfamily protein) (Uncharacterized protein At4g24340/T22A6_170)	unknown	72.6±49	23.5±21.4	87.2±47.1	b	a	b	N/A
Potra003719g22555.1	AT5G01650	Uncharacterized protein	unknown	22.8±4.6	11.9±2.6	19.1±3.9	b	a	b	N/A
Potri.003G089300.2.p	AT1G32470	Glycine cleavage system H protein 3, mitochondrial	GDH3	80.9±8.7	52.6±12.9	69.2±7	c	a	b	N/A
Potri.004G013200.2.p1	AT1G11840	Lactoylglutathione lyase GLX1, EC 4.4.1.5 (Glyoxalase I, AtGLX1, GlyI)	GLX1	20.6±2.2	6.2±3.5	11.7±5.8	c	a	b	N/A
Potra000526g03606.1	AT4G22240	Probable plastid-lipid-associated protein 2, chloroplastic, AtPap2 (Fibrillin-1b)	PAP2	221.9±40.4	134.9±26.6	178.3±24.6	c	a	b	N/A
Potra187260g28491.1	AT3G55440	Triosephosphate isomerase, cytosolic, TIM, Triose-phosphate isomerase, EC 5.3.1.1	TPI	53.1±13.8	25±8.4	38.6±9.7	c	a	b	N/A

## Sheet: Table S5
Supplementary Table S5. Results of lipidome analysis. Supplementary table to Figure 7A.
					Kruskal-Wallis			Lipidview
Name	Annotation	Mock	P. plurivora	P. cactorum	Mock	P. plurivora	P. cactorum	Identified aduct(s)	Grade: The indicator showing grade as A(Max) to D(Min) for each lipid ion identification.
TG(18:3/18:2/18:2)	TG|triglyceride, Glycerolipids	87691594	101140986	102724509	a	a	a	TG(18:3/18:2/18:2)+H|+K|+NH4|+Na	A
TG(18:3/18:2/18:3)	TG|triglyceride, Glycerolipids	46662656	55121409	58774624	a	a	a	TG(18:3/18:2/18:3)+H|+Na|+NH4	A
TG(16:0/18:2/18:3)	TG|triglyceride, Glycerolipids	28906324	18634157	24977494	a	a	a	TG(16:0/18:2/18:3)+H|+K|+NH4	A
TG(16:0/18:2/18:2)	TG|triglyceride, Glycerolipids	27555644	19970100	22431918	a	a	a	TG(16:0/18:2/18:2)+K|+NH4	A
PC(16:0/18:2)	PC|phosphatidylcholine, Glycerophospholipids	16008718	7587373	7567224	b	a	a	PC(16:0/18:2)+K|+H	A
PC(18:2/18:2)	PC|phosphatidylcholine, Glycerophospholipids	9966794	4571057	4681599	b	a	a	PC(18:2/18:2)+H	A
TG(18:3/18:3/18:3)	TG|triglyceride, Glycerolipids	9849934	10994863	13308489	a	a	a	TG(18:3/18:3/18:3)+NH4	A
TG(16:0/18:3/18:3)	TG|triglyceride, Glycerolipids	8715930	5929047	7912102	a	a	a	TG(16:0/18:3/18:3)+K|+NH4	A
TG(15:0/18:2/18:3)	TG|triglyceride, Glycerolipids	4597282	3158158	3676655	a	a	a	TG(15:0/18:2/18:3)+NH4	A
PC(16:0/18:3)	PC|phosphatidylcholine, Glycerophospholipids	4371471	1893151	2513184	a	a	a	PC(16:0/18:3)+H	B
DG(16:0/18:2)	DG|diglyceride, Glycerolipids	3909409	2158323	1690847	b	a	a	DG(16:0/18:2)+H|+K|+NH4	A
LPC(18:2)	LPC|lysophosphatidylcholine, Glycerophospholipids	3506923	17426	8070	a	a	a	LPC(18:2)+K|+H	B
TG(18:2/18:2/18:2)	TG|triglyceride, Glycerolipids	3266623	565960	1376056	a	a	a	TG(18:2/18:2/18:2)+Na|+K	A
TG(15:0/18:3/18:3)	TG|triglyceride, Glycerolipids	3019901	1936000	2357009	a	a	a	TG(15:0/18:3/18:3)+NH4	A
TG(18:4/18:2/18:2)	TG|triglyceride, Glycerolipids	2948195	249639	472599	a	a	a	TG(18:4/18:2/18:2)+K	A
AcHexSiE(0:0)	AcHexSiE|AcylGlcSitosterol ester, Sterol Lipids	2757944	1162175	1040033	a	a	a	AcHexSiE(0:0)+H-H2O|+NH4	A
TG(16:0/16:0/18:2)	TG|triglyceride, Glycerolipids	2728272	1226777	2402591	a	a	a	TG(16:0/16:0/18:2)+K|+NH4	A
TG(18:1/18:1/18:2)	TG|triglyceride, Glycerolipids	2337026	2904151	3081344	a	a	a	TG(18:1/18:1/18:2)+H|+Na|+NH4	A
TG(20:0/18:2/18:3)	TG|triglyceride, Glycerolipids	2317801	2991877	2751029	a	a	a	TG(20:0/18:2/18:3)+NH4	A
TG(15:0/18:2/18:2)	TG|triglyceride, Glycerolipids	2290578	1549917	1865316	a	a	a	TG(15:0/18:2/18:2)+NH4	A
PE(16:0/18:2)	PE|phosphatidylethanolamine, Glycerophospholipids	2033335	1189677	935853	a	a	a	PE(16:0/18:2)+Na|+H	A
TG(20:1/18:2/18:3)	TG|triglyceride, Glycerolipids	1915667	2660080	2380182	a	a	a	TG(20:1/18:2/18:3)+NH4	A
SiE(18:2)	SiE|Sitosterol Ester, Sterol Lipids	1842147	1920657	1626433	a	a	a	SiE(18:2)+NH4	B
LPG(6:0)	LPG|lysophosphatidylglycerol, Glycerophospholipids	1808223	84074	41641	a	a	a	LPG(6:0)+H	B
DG(16:0/18:3)	DG|diglyceride, Glycerolipids	1775864	961238	931062	a	a	a	DG(16:0/18:3)+NH4	A
TG(20:0/18:2/18:2)	TG|triglyceride, Glycerolipids	1616344	1834069	1734427	a	a	a	TG(20:0/18:2/18:2)+NH4	A
TG(22:0/18:2/18:2)	TG|triglyceride, Glycerolipids	1580548	2044318	1566397	a	a	a	TG(22:0/18:2/18:2)+NH4	A
TG(16:0/16:0/18:3)	TG|triglyceride, Glycerolipids	1546303	770707	1540284	a	a	a	TG(16:0/16:0/18:3)+NH4	A
DG(16:1e/16:0)	DG|diglyceride, Glycerolipids	1515558	875488	826431	b	a	a	DG(16:1e/16:0)+Na	B
TG(18:1/17:1/18:3)	TG|triglyceride, Glycerolipids	1392629	1010416	1305014	a	a	a	TG(18:1/17:1/18:3)+NH4	A
LPG(4:0)	LPG|lysophosphatidylglycerol, Glycerophospholipids	1297764	35192	9807	a	a	a	LPG(4:0)+H	B
TG(22:0/18:2/18:3)	TG|triglyceride, Glycerolipids	1278928	1509849	1426488	a	a	a	TG(22:0/18:2/18:3)+H|+NH4	A
PE(18:2/18:2)	PE|phosphatidylethanolamine, Glycerophospholipids	1274064	732252	545941	a	a	a	PE(18:2/18:2)+H	A
StE(0:0)	StE|Stigmasterol Ester, Sterol Lipids	1103643	510444	666336	a	a	a	StE(0:0)+H-H2O|+H	B
TG(16:0/18:1/18:2)	TG|triglyceride, Glycerolipids	1058194	1042073	1091899	a	a	a	TG(16:0/18:1/18:2)+NH4	A
Hex1Cer(d18:2/16:0	Hex1Cer|Simple Glc series, Sphingolipids	1029638	395052	374628	b	a	a	Hex1Cer(d18:2/16:0+O)+H	A
ZyE(22:2)	ZyE|Zymosterol Ester, Sterol Lipids	964123	881007	934095	a	a	a	ZyE(22:2)+NH4	B
TG(18:3/18:2/20:2)	TG|triglyceride, Glycerolipids	957395	1235569	1290569	a	a	a	TG(18:3/18:2/20:2)+NH4	A
TG(18:3/17:1/18:2)	TG|triglyceride, Glycerolipids	927003	930547	1101470	a	a	a	TG(18:3/17:1/18:2)+NH4	A
TG(14:0/18:2/18:2)	TG|triglyceride, Glycerolipids	907064	834092	796095	a	a	a	TG(14:0/18:2/18:2)+NH4	A
DG(18:2/18:2)	DG|diglyceride, Glycerolipids	852420	851603	813080	a	a	a	DG(18:2/18:2)+Na|+NH4	A
TG(24:0/18:2/18:2)	TG|triglyceride, Glycerolipids	841965	1116080	989631	a	a	a	TG(24:0/18:2/18:2)+NH4	A
TG(18:2/18:2/23:0)	TG|triglyceride, Glycerolipids	821059	987368	937807	a	a	a	TG(18:2/18:2/23:0)+NH4	A
PC(16:0/20:2)	PC|phosphatidylcholine, Glycerophospholipids	814656	402264	323262	b	a	a	PC(16:0/20:2)+H	B
TG(14:0/18:2/18:3)	TG|triglyceride, Glycerolipids	774776	667815	781706	a	a	a	TG(14:0/18:2/18:3)+NH4	A
LPC(18:3)	LPC|lysophosphatidylcholine, Glycerophospholipids	756462	2768	640	a	a	a	LPC(18:3)+H	B
DG(18:3/18:2)	DG|diglyceride, Glycerolipids	698361	678221	700804	a	a	a	DG(18:3/18:2)+NH4	A
PE(16:0/18:3)	PE|phosphatidylethanolamine, Glycerophospholipids	698161	318297	293414	b	ab	a	PE(16:0/18:3)+H	A
TG(18:4/15:0/18:3)	TG|triglyceride, Glycerolipids	650393	456941	557509	a	a	a	TG(18:4/15:0/18:3)+NH4	A
SiE(18:3)	SiE|Sitosterol Ester, Sterol Lipids	644982	701332	635235	a	a	a	SiE(18:3)+NH4	B
PC(18:4/18:2)	PC|phosphatidylcholine, Glycerophospholipids	633482	220441	432534	a	a	a	PC(18:4/18:2)+H	B
TG(15:0/16:0/18:3)	TG|triglyceride, Glycerolipids	623972	190240	527442	a	a	a	TG(15:0/16:0/18:3)+NH4	A
TG(18:3/18:2/23:0)	TG|triglyceride, Glycerolipids	603163	586402	750233	a	a	a	TG(18:3/18:2/23:0)+NH4	A
TG(18:3/17:1/18:3)	TG|triglyceride, Glycerolipids	599002	733596	868958	a	a	a	TG(18:3/17:1/18:3)+NH4	A
TG(18:2/18:2/21:0)	TG|triglyceride, Glycerolipids	591477	611126	544424	a	a	a	TG(18:2/18:2/21:0)+NH4	A
TG(24:0/18:2/18:3)	TG|triglyceride, Glycerolipids	574312	793298	781718	a	a	a	TG(24:0/18:2/18:3)+NH4	A
TG(18:4/18:2/18:3)	TG|triglyceride, Glycerolipids	543888	52577	201660	a	a	a	TG(18:4/18:2/18:3)+H|+K	A
PE(20:0/18:2)	PE|phosphatidylethanolamine, Glycerophospholipids	523445	266925	155239	b	a	a	PE(20:0/18:2)+Na	B
TG(19:1/18:2/18:3)	TG|triglyceride, Glycerolipids	503204	574706	521003	a	a	a	TG(19:1/18:2/18:3)+NH4	A
LPC(16:0)	LPC|lysophosphatidylcholine, Glycerophospholipids	490149	2965	1997	a	a	a	LPC(16:0)+H	B
Hex1Cer(t18:1/16:1)	Hex1Cer|Simple Glc series, Sphingolipids	440798	172044	155126	b	a	a	Hex1Cer(t18:1/16:1)+H-H2O	A
TG(18:2/18:2/21:1)	TG|triglyceride, Glycerolipids	439919	357911	378528	a	a	a	TG(18:2/18:2/21:1)+NH4	A
TG(20:0/15:0/18:2)	TG|triglyceride, Glycerolipids	406476	548979	546010	a	a	a	TG(20:0/15:0/18:2)+NH4|+K	A
TG(16:1/18:3/18:3)	TG|triglyceride, Glycerolipids	404628	466635	478575	a	a	a	TG(16:1/18:3/18:3)+NH4	A
TG(20:0/18:1/18:2)	TG|triglyceride, Glycerolipids	401819	443925	464663	a	a	a	TG(20:0/18:1/18:2)+NH4	A
PE(16:0/16:1)	PE|phosphatidylethanolamine, Glycerophospholipids	400083	181684	145929	a	a	a	PE(16:0/16:1)+H	A
TG(15:0/16:0/18:2)	TG|triglyceride, Glycerolipids	392479	165212	388930	a	a	a	TG(15:0/16:0/18:2)+NH4	A
PC(17:0/18:2)	PC|phosphatidylcholine, Glycerophospholipids	383779	164660	176783	b	a	a	PC(17:0/18:2)+H	B
TG(19:1/18:2/18:2)	TG|triglyceride, Glycerolipids	357591	444291	411383	a	a	a	TG(19:1/18:2/18:2)+NH4	A
TG(22:0/18:3/18:3)	TG|triglyceride, Glycerolipids	338213	418472	394648	a	a	a	TG(22:0/18:3/18:3)+NH4	A
TG(19:1/18:3/18:3)	TG|triglyceride, Glycerolipids	334630	403265	343260	a	a	a	TG(19:1/18:3/18:3)+NH4	A
TG(18:0/16:0/20:5)	TG|triglyceride, Glycerolipids	324663	19121	61575	a	a	a	TG(18:0/16:0/20:5)+K	A
PE(17:1/18:2)	PE|phosphatidylethanolamine, Glycerophospholipids	319186	37049	73344	a	a	a	PE(17:1/18:2)+H	B
BisMePA(15:0/18:2)	BisMePA|Bis-methyl phosphatidic acid, Glycerophospholipids	312459	39708	73272	a	a	a	BisMePA(15:0/18:2)+NH4	A
DG(16:2e/16:0)	DG|diglyceride, Glycerolipids	306758	256505	301593	a	a	a	DG(16:2e/16:0)+Na|+H	B
TG(18:1/18:1/18:1)	TG|triglyceride, Glycerolipids	300268	279460	362361	a	a	a	TG(18:1/18:1/18:1)+NH4	A
ZyE(22:3)	ZyE|Zymosterol Ester, Sterol Lipids	294890	353707	335982	a	a	a	ZyE(22:3)+NH4	B
ZyE(2:0)	ZyE|Zymosterol Ester, Sterol Lipids	291263	160506	162573	a	a	a	ZyE(2:0)+H	B
DG(16:0/16:0)	DG|diglyceride, Glycerolipids	275379	147218	133049	a	a	a	DG(16:0/16:0)+NH4|+Na	A
TG(16:0/17:0/18:3)	TG|triglyceride, Glycerolipids	264095	135005	282644	a	a	a	TG(16:0/17:0/18:3)+NH4	A
TG(18:3/18:2/20:3)	TG|triglyceride, Glycerolipids	263459	325583	435515	a	a	a	TG(18:3/18:2/20:3)+NH4	A
TG(18:2/14:2/18:2)	TG|triglyceride, Glycerolipids	262570	374288	301943	a	a	a	TG(18:2/14:2/18:2)+NH4	A
Hex1Cer(d16:1/18:2)	Hex1Cer|Simple Glc series, Sphingolipids	260021	123748	118043	b	a	a	Hex1Cer(d16:1/18:2+2O)+NH4	B
TG(25:0/18:2/18:2)	TG|triglyceride, Glycerolipids	253852	328084	364953	a	a	a	TG(25:0/18:2/18:2)+NH4	A
TG(16:0/18:1/18:1)	TG|triglyceride, Glycerolipids	253533	200350	302281	a	a	a	TG(16:0/18:1/18:1)+NH4	A
TG(15:0/16:1/18:3)	TG|triglyceride, Glycerolipids	249110	83736	199735	a	a	a	TG(15:0/16:1/18:3)+NH4	A
PIP3(18:2/10:3)	PIP3|phosphatidylinositol, Glycerophospholipids	247099	1814	643	a	a	a	PIP3(18:2/10:3)+Li	B
TG(16:1/17:1/18:3)	TG|triglyceride, Glycerolipids	239451	8051	10557	a	a	a	TG(16:1/17:1/18:3)+K	A
TG(18:3/18:2/22:6)	TG|triglyceride, Glycerolipids	224085	129862	154809	b	a	ab	TG(18:3/18:2/22:6)+H	A
Cer(t18:1/24:0)	Cer|Ceramides, Sphingolipids	219225	113643	127799	a	a	a	Cer(t18:1/24:0)+H	B
TG(16:1e/19:0/19:0)	TG|triglyceride, Glycerolipids	214969	249147	280524	a	a	a	TG(16:1e/19:0/19:0)+K	B
PI(6:0/6:0)	PI|phosphatidylinositol, Glycerophospholipids	206313	5901	7197	a	a	a	PI(6:0/6:0)+Na	B
PC(16:1e/14:4)	PC|phosphatidylcholine, Glycerophospholipids	203945	68114	99407	a	a	a	PC(16:1e/14:4)+H	B
SiE(18:1)	SiE|Sitosterol Ester, Sterol Lipids	195945	157148	168462	a	a	a	SiE(18:1)+NH4	B
TG(28:0/6:0/19:1)	TG|triglyceride, Glycerolipids	186051	281504	245164	a	a	a	TG(28:0/6:0/19:1)+K	B
Cer(t18:1/25:0	Cer|Ceramides, Sphingolipids	180039	262240	190912	a	a	a	Cer(t18:1/25:0+O)+H	B
TG(22:5/18:2/18:2)	TG|triglyceride, Glycerolipids	179049	136693	124156	a	a	a	TG(22:5/18:2/18:2)+H	A
PE(20:0/16:0)	PE|phosphatidylethanolamine, Glycerophospholipids	173201	70836	89085	a	a	a	PE(20:0/16:0)+Na	B
TG(25:0/18:2/18:3)	TG|triglyceride, Glycerolipids	168204	209635	293580	a	a	a	TG(25:0/18:2/18:3)+NH4	A
TG(19:0/18:2/18:2)	TG|triglyceride, Glycerolipids	167604	159406	184474	a	a	a	TG(19:0/18:2/18:2)+NH4	A
BisMePA(18:2/18:2)	BisMePA|Bis-methyl phosphatidic acid, Glycerophospholipids	165650	1281	271538	a	a	a	BisMePA(18:2/18:2)+NH4	B
PA(18:3/18:2)	PA|phosphatidic acid, Glycerophospholipids	157014	72471	57849	a	a	a	PA(18:3/18:2)+NH4	A
TG(9:0/22:4/22:4)	TG|triglyceride, Glycerolipids	156622	200276	322906	a	a	a	TG(9:0/22:4/22:4)+NH4	A
TG(20:4e/6:0/10:1)	TG|triglyceride, Glycerolipids	153058	132156	123446	a	a	a	TG(20:4e/6:0/10:1)+H	A
StE(19:1)	StE|Stigmasterol Ester, Sterol Lipids	152743	232380	218343	a	a	a	StE(19:1)+NH4	B
TG(16:0/17:0/18:2)	TG|triglyceride, Glycerolipids	152356	76253	180792	a	a	a	TG(16:0/17:0/18:2)+NH4	A
DG(18:4/18:2)	DG|diglyceride, Glycerolipids	149325	169209	170095	a	a	a	DG(18:4/18:2)+NH4	A
Cer(t18:1/23:0)	Cer|Ceramides, Sphingolipids	145002	52911	65678	a	a	a	Cer(t18:1/23:0)+H	B
MG(16:0)	MG|monoglyceride, Glycerolipids	138658	199278	282197	a	a	a	MG(16:0)+NH4|+H	A
PA(16:0/18:3)	PA|phosphatidic acid, Glycerophospholipids	135636	37869	45223	a	a	a	PA(16:0/18:3)+NH4	A
TG(18:4/17:1/18:3)	TG|triglyceride, Glycerolipids	131594	167115	297392	a	a	a	TG(18:4/17:1/18:3)+NH4	A
BisMeLPA(4:0)	BisMeLPA|Bis-methyl lysophosphatidic acid, Glycerophospholipids	127012	63155	33020	a	a	a	BisMeLPA(4:0)+H	B
TG(18:3/18:3/23:0)	TG|triglyceride, Glycerolipids	125927	146786	168264	a	a	a	TG(18:3/18:3/23:0)+NH4	A
TG(22:3/11:1/18:2)	TG|triglyceride, Glycerolipids	125813	756	3533	a	a	a	TG(22:3/11:1/18:2)+K	A
TG(16:0/14:0/18:2)	TG|triglyceride, Glycerolipids	123013	63586	145319	a	a	a	TG(16:0/14:0/18:2)+NH4	A
TG(18:3/18:3/21:0)	TG|triglyceride, Glycerolipids	122832	114488	1022317	a	a	a	TG(18:3/18:3/21:0)+NH4	A
Cer(t18:1/24:0	Cer|Ceramides, Sphingolipids	122422	91765	70287	a	a	a	Cer(t18:1/24:0+O)+H	B
TG(18:1/18:2/18:3)	TG|triglyceride, Glycerolipids	119061	215559	171124	a	a	a	TG(18:1/18:2/18:3)+H	A
TG(16:2e/10:1/10:3)	TG|triglyceride, Glycerolipids	118653	81791	121480	a	a	a	TG(16:2e/10:1/10:3)+H	A
PE(15:0/18:2)	PE|phosphatidylethanolamine, Glycerophospholipids	117162	27592	35663	a	a	a	PE(15:0/18:2)+H	A
Hex1Cer(t18:1/24:0	Hex1Cer|Simple Glc series, Sphingolipids	115415	37066	39050	a	a	a	Hex1Cer(t18:1/24:0+O)+H-H2O|+H	A
WE(6:0/16:3)	WE|wax ester, Fatty Acyls	114271	735	4263	a	a	a	WE(6:0/16:3)+NH4	B
TG(18:3e/8:0/10:1)	TG|triglyceride, Glycerolipids	110377	111853	111229	a	a	a	TG(18:3e/8:0/10:1)+H	A
MG(18:3)	MG|monoglyceride, Glycerolipids	107349	119121	256179	a	a	a	MG(18:3)+NH4|+H	A
AcHexZyE(0:0)	AcHexZyE|AcylGlcZymosterol ester, Sterol Lipids	106788	3533	640	a	a	a	AcHexZyE(0:0)+NH4	A
Cer(d18:2/16:1)	Cer|Ceramides, Sphingolipids	106735	37677	31600	b	a	a	Cer(d18:2/16:1)+H	B
DG(18:2/23:0)	DG|diglyceride, Glycerolipids	105990	153248	116368	a	a	a	DG(18:2/23:0)+NH4	B
TG(20:0/16:0/18:2)	TG|triglyceride, Glycerolipids	105839	84773	116733	a	a	a	TG(20:0/16:0/18:2)+NH4	A
PE(22:4/13:0)	PE|phosphatidylethanolamine, Glycerophospholipids	105837	6278	18167	a	a	a	PE(22:4/13:0)+H	B
Cer(t18:1/25:0)	Cer|Ceramides, Sphingolipids	105371	39340	51804	a	a	a	Cer(t18:1/25:0)+H	B
TG(18:3/18:3/22:1)	TG|triglyceride, Glycerolipids	104076	132659	110165	a	a	a	TG(18:3/18:3/22:1)+NH4	A
TG(16:0/18:2/22:0)	TG|triglyceride, Glycerolipids	101853	62528	99112	a	a	a	TG(16:0/18:2/22:0)+NH4	A
TG(17:0/17:0/17:0)	TG|triglyceride, Glycerolipids	101358	58271	106531	a	a	a	TG(17:0/17:0/17:0)+K	A
PE(17:0/18:2)	PE|phosphatidylethanolamine, Glycerophospholipids	100384	31261	58315	a	a	a	PE(17:0/18:2)+H	B
Co(Q10)	Co|Coenzyme Q10, Prenol Lipids	99592	130940	101937	a	a	a	Co(Q10)+NH4	A
TG(24:0/18:3/18:3)	TG|triglyceride, Glycerolipids	99390	139394	200189	a	a	a	TG(24:0/18:3/18:3)+NH4	A
TG(20:2e/18:2/22:5)	TG|triglyceride, Glycerolipids	97831	74259	33812	a	a	a	TG(20:2e/18:2/22:5)+K	B
TG(6:0/6:0/18:2)	TG|triglyceride, Glycerolipids	97504	31952	20780	b	a	a	TG(6:0/6:0/18:2)+NH4	A
TG(20:2e/18:3/22:5)	TG|triglyceride, Glycerolipids	95279	55682	52485	a	a	a	TG(20:2e/18:3/22:5)+K	B
TG(18:3e/10:1/24:0)	TG|triglyceride, Glycerolipids	94264	138951	196845	a	a	a	TG(18:3e/10:1/24:0)+K	B
TG(19:1/18:3/18:4)	TG|triglyceride, Glycerolipids	89231	130504	92050	a	a	a	TG(19:1/18:3/18:4)+NH4	A
TG(20:0/15:0/18:3)	TG|triglyceride, Glycerolipids	87295	58739	92240	a	a	a	TG(20:0/15:0/18:3)+NH4	A
PE(18:2/23:0)	PE|phosphatidylethanolamine, Glycerophospholipids	81892	18199	27843	a	a	a	PE(18:2/23:0)+H	A
TG(15:0/15:0/18:3)	TG|triglyceride, Glycerolipids	80004	21869	75933	a	a	a	TG(15:0/15:0/18:3)+NH4	A
DG(24:0/18:2)	DG|diglyceride, Glycerolipids	79558	87437	101451	a	a	a	DG(24:0/18:2)+NH4	B
PE(16:0/23:0)	PE|phosphatidylethanolamine, Glycerophospholipids	79477	29246	32406	a	a	a	PE(16:0/23:0)+Na	B
TG(18:1/18:2/22:0)	TG|triglyceride, Glycerolipids	77588	69498	103479	a	a	a	TG(18:1/18:2/22:0)+NH4	A
AcHexSiE(16:0)	AcHexSiE|AcylGlcSitosterol ester, Sterol Lipids	76283	55157	37223	a	a	a	AcHexSiE(16:0)+NH4	A
TG(15:0/18:3/20:1)	TG|triglyceride, Glycerolipids	72820	113124	117694	a	a	a	TG(15:0/18:3/20:1)+K	A
Hex1Cer(d18:2/16:0)	Hex1Cer|Simple Glc series, Sphingolipids	72333	21026	19132	a	a	a	Hex1Cer(d18:2/16:0)+H	A
TG(26:0/18:2/18:2)	TG|triglyceride, Glycerolipids	68850	137715	114125	a	a	a	TG(26:0/18:2/18:2)+NH4	A
PS(25:0/24:0)	PS|phosphatidylserine, Glycerophospholipids	67829	11802	20731	a	a	a	PS(25:0/24:0)+Li	B
LPI(14:0)	LPI|lysophosphatidylglycerol, Glycerophospholipids	67196	13791	5755	b	a	a	LPI(14:0)+K	B
BisMePA(31:1/18:4)	BisMePA|Bis-methyl phosphatidic acid, Glycerophospholipids	66584	1588	4107	a	a	a	BisMePA(31:1/18:4)+NH4	B
PC(24:0/14:4)	PC|phosphatidylcholine, Glycerophospholipids	65065	50338	34229	a	a	a	PC(24:0/14:4)+H	B
TG(16:0/18:2/24:0)	TG|triglyceride, Glycerolipids	62324	39818	60318	a	a	a	TG(16:0/18:2/24:0)+NH4	A
TG(18:3/11:3/11:4)	TG|triglyceride, Glycerolipids	61644	8071	5088	a	a	a	TG(18:3/11:3/11:4)+K	B
DG(15:0/18:2)	DG|diglyceride, Glycerolipids	57899	18431	23001	a	a	a	DG(15:0/18:2)+NH4	A
TG(18:2/10:4/11:4)	TG|triglyceride, Glycerolipids	56598	3333	1320	a	a	a	TG(18:2/10:4/11:4)+NH4	B
TG(18:1/18:1/22:2)	TG|triglyceride, Glycerolipids	55248	891	80660	a	a	a	TG(18:1/18:1/22:2)+K	A
TG(18:1/18:1/18:3)	TG|triglyceride, Glycerolipids	54163	39380	206533	a	a	a	TG(18:1/18:1/18:3)+H|+Na	A
PC(30:1/6:0)	PC|phosphatidylcholine, Glycerophospholipids	53735	16532	8887	b	a	a	PC(30:1/6:0)+H	B
DG(18:1/18:2)	DG|diglyceride, Glycerolipids	52886	55151	49898	a	a	a	DG(18:1/18:2)+H|+MH4	A
TG(17:0/20:5/22:5)	TG|triglyceride, Glycerolipids	52243	104868	47555	a	a	a	TG(17:0/20:5/22:5)+Li	A
TG(19:1/18:4/22:6)	TG|triglyceride, Glycerolipids	51754	92219	50573	a	a	a	TG(19:1/18:4/22:6)+Li	A
TG(16:0/16:0/18:1)	TG|triglyceride, Glycerolipids	51539	24802	80526	a	a	a	TG(16:0/16:0/18:1)+NH4	A
PS(24:0/24:0)	PS|phosphatidylserine, Glycerophospholipids	49193	10083	4938	a	a	a	PS(24:0/24:0)+Li	B
DG(18:1/18:1)	DG|diglyceride, Glycerolipids	46344	40273	20926	a	a	a	DG(18:1/18:1)+NH4	A
TG(20:1e/18:3/18:4)	TG|triglyceride, Glycerolipids	44131	48356	39276	a	a	a	TG(20:1e/18:3/18:4)+H	B
Cer(t18:1/23:0	Cer|Ceramides, Sphingolipids	38984	16005	14660	a	a	a	Cer(t18:1/23:0+O)+H	B
TG(6:0/8:0/18:3)	TG|triglyceride, Glycerolipids	35775	9865	186461	a	a	a	TG(6:0/8:0/18:3)+Na	A
TG(18:3/14:2/18:2)	TG|triglyceride, Glycerolipids	32808	152734	32965	a	a	a	TG(18:3/14:2/18:2)+NH4	A
DG(16:0/18:1)	DG|diglyceride, Glycerolipids	32729	7654	4845	a	a	a	DG(16:0/18:1)+NH4	B
TG(6:0/14:4/18:2)	TG|triglyceride, Glycerolipids	32415	3303	3097	a	a	a	TG(6:0/14:4/18:2)+NH4	B
MG(18:1)	MG|monoglyceride, Glycerolipids	32104	4026	5679	a	a	a	MG(18:1)+NH4|+H	A
TG(15:0/15:0/18:1)	TG|triglyceride, Glycerolipids	26829	9955	52603	a	a	a	TG(15:0/15:0/18:1)+NH4	A
AcHexSiE(18:2)	AcHexSiE|AcylGlcSitosterol ester, Sterol Lipids	21500	70779	21393	a	a	a	AcHexSiE(18:2)+NH4	A
TG(15:0/16:0/16:1)	TG|triglyceride, Glycerolipids	21475	6975	24764	a	a	a	TG(15:0/16:0/16:1)+NH4	A
Cer(d18:1/16:0	Cer|Ceramides, Sphingolipids	20796	6488	7110	a	a	a	Cer(d18:1/16:0+O)+H	B
Cer(t18:0/24:0)	Cer|Ceramides, Sphingolipids	19918	6820	5827	a	a	a	Cer(t18:0/24:0)+H	B
TG(18:1/14:0/14:0)	TG|triglyceride, Glycerolipids	16743	5122	31162	a	a	a	TG(18:1/14:0/14:0)+NH4	A
TG(16:0/16:0/16:0)	TG|triglyceride, Glycerolipids	16403	2228	27403	a	a	a	TG(16:0/16:0/16:0)+NH4	A
TG(20:0e/18:1/18:2)	TG|triglyceride, Glycerolipids	15372	13055	1524887	a	a	a	TG(20:0e/18:1/18:2)+K	B
TG(15:0/16:0/18:1)	TG|triglyceride, Glycerolipids	14746	4852	41868	a	a	a	TG(15:0/16:0/18:1)+NH4	A
TG(18:1/18:3/23:1)	TG|triglyceride, Glycerolipids	13943	1143	52767	a	a	a	TG(18:1/18:3/23:1)+K	A
TG(15:0/16:1/16:1)	TG|triglyceride, Glycerolipids	13455	2783	20305	a	a	a	TG(15:0/16:1/16:1)+NH4	A
DG(15:0/16:1)	DG|diglyceride, Glycerolipids	12783	6332	3803	b	ab	a	DG(15:0/16:1)+NH4	B
AcCa(15:0)	AcCa|Acyl Carnitine, Fatty Acyls	12470	356	429	a	a	a	AcCa(15:0)+H	B
Cer(t18:1/16:0)	Cer|Ceramides, Sphingolipids	11316	2236	2994	b	a	a	Cer(t18:1/16:0+O)+H-H2O	B
PEt(4:0/8:0)	PEt|phosphatidylethanol, Glycerophospholipids	10328	1372	234	a	a	a	PEt(4:0/8:0)+H	B
DG(6:0/6:0)	DG|diglyceride, Glycerolipids	10002	811	573	a	a	a	DG(6:0/6:0)+Na	A
TG(18:4/18:1/23:0)	TG|triglyceride, Glycerolipids	9654	28518	1098112	a	a	a	TG(18:4/18:1/23:0)+Li	B
AcCa(11:0)	AcCa|Acyl Carnitine, Fatty Acyls	9114	28045	3694	a	a	a	AcCa(11:0)+H	B
TG(18:4/18:3/21:1)	TG|triglyceride, Glycerolipids	8966	3449	8211	a	a	a	TG(18:4/18:3/21:1)+NH4	A
DG(4:0/10:2)	DG|diglyceride, Glycerolipids	8506	808	356	a	a	a	DG(4:0/10:2)+H|+NH4	B
AcCa(18:0)	AcCa|Acyl Carnitine, Fatty Acyls	8010	755	423	a	a	a	AcCa(18:0)+H	A
TG(16:0/14:0/16:0)	TG|triglyceride, Glycerolipids	7602	432	43523	a	a	a	TG(16:0/14:0/16:0)+NH4	A
TG(15:0/16:0/16:0)	TG|triglyceride, Glycerolipids	6615	2350	18328	a	a	a	TG(15:0/16:0/16:0)+NH4	A
DG(6:0/9:0)	DG|diglyceride, Glycerolipids	6412	3805	953	a	a	a	DG(6:0/9:0)+Na|+NH4	B
TG(14:0e/18:3/20:2)	TG|triglyceride, Glycerolipids	6150	5711	45499	a	a	a	TG(14:0e/18:3/20:2)+K	B
TG(6:0/17:1/18:3)	TG|triglyceride, Glycerolipids	6147	588	2386	b	a	ab	TG(6:0/17:1/18:3)+Na	B
Cer(t20:0/24:0)	Cer|Ceramides, Sphingolipids	5471	100	1840	b	a	ab	Cer(t20:0/24:0)+H	B
TG(18:0/6:0/6:0)	TG|triglyceride, Glycerolipids	5312	2609	6807	a	a	a	TG(18:0/6:0/6:0)+Na	A
TG(16:1/14:0/16:1)	TG|triglyceride, Glycerolipids	5273	6032	13897	a	a	a	TG(16:1/14:0/16:1)+NH4	A
WE(17:1/15:0)	WE|wax ester, Fatty Acyls	5231	1836	5462	a	a	a	WE(17:1/15:0)+NH4	B
TG(20:2e/10:4/22:1)	TG|triglyceride, Glycerolipids	4999	100	225	a	a	a	TG(20:2e/10:4/22:1)+NH4	B
DG(18:4/16:0)	DG|diglyceride, Glycerolipids	4833	1571	1565	a	a	a	DG(18:4/16:0)+H	A
TG(18:3e/18:4/18:4)	TG|triglyceride, Glycerolipids	4499	410	1961	a	a	a	TG(18:3e/18:4/18:4)+NH4	B
AcCa(11:2)	AcCa|Acyl Carnitine, Fatty Acyls	4410	7836	1175	a	a	a	AcCa(11:2)+H	B
WE(22:0/16:1)	WE|wax ester, Fatty Acyls	3856	2228	246	a	a	a	WE(22:0/16:1)+NH4	B
AcHexSiE(13:1)	AcHexSiE|AcylGlcSitosterol ester, Sterol Lipids	3778	12423	27846	a	a	a	AcHexSiE(13:1)+NH4	A
TG(18:1/18:1/22:4)	TG|triglyceride, Glycerolipids	3772	73	3319	a	a	a	TG(18:1/18:1/22:4)+K	A
AcCa(9:0)	AcCa|Acyl Carnitine, Fatty Acyls	3585	6804	340	a	a	a	AcCa(9:0)+H	B
DG(15:0/16:0)	DG|diglyceride, Glycerolipids	3536	1854	1936	a	a	a	DG(15:0/16:0)+NH4	B
TG(16:0/6:0/12:1)	TG|triglyceride, Glycerolipids	3349	3334	2774	a	a	a	TG(16:0/6:0/12:1)+NH4	A
TG(19:1/18:1/18:4)	TG|triglyceride, Glycerolipids	3298	9107	2977	a	a	a	TG(19:1/18:1/18:4)+Li	A
AcCa(12:0)	AcCa|Acyl Carnitine, Fatty Acyls	3271	133	526	a	a	a	AcCa(12:0)+H	B
Cer(d20:1/16:0)	Cer|Ceramides, Sphingolipids	3089	72	100	a	a	a	Cer(d20:1/16:0)+H	B
WE(20:1/14:1)	WE|wax ester, Fatty Acyls	3060	16146	227	a	a	a	WE(20:1/14:1)+NH4|+H	B
WE(18:0/14:0)	WE|wax ester, Fatty Acyls	3038	1747	30217	a	a	a	WE(18:0/14:0)+NH4	B
WE(3:0/18:1)	WE|wax ester, Fatty Acyls	2949	925	1746	a	a	a	WE(3:0/18:1)+NH4|+H	B
Cer(t18:0/22:0)	Cer|Ceramides, Sphingolipids	2930	38731	535	a	a	a	Cer(t18:0/22:0)+H	B
WE(18:0/16:0)	WE|wax ester, Fatty Acyls	2734	924	229483	a	a	a	WE(18:0/16:0)+NH4	B
TG(16:0/14:0/14:0)	TG|triglyceride, Glycerolipids	2702	100	6165	a	a	a	TG(16:0/14:0/14:0)+NH4	A
TG(18:0/16:0/18:1)	TG|triglyceride, Glycerolipids	2659	1207	12938	a	a	a	TG(18:0/16:0/18:1)+NH4	A
DG(15:0/20:1)	DG|diglyceride, Glycerolipids	2620	14988	262	a	a	a	DG(15:0/20:1)+NH4	B
WE(22:0/14:1)	WE|wax ester, Fatty Acyls	2541	6881	3593	a	a	a	WE(22:0/14:1)+NH4	B
WE(18:0/16:1)	WE|wax ester, Fatty Acyls	2462	13673	18002	a	a	a	WE(18:0/16:1)+NH4|+H	B
AcCa(11:1)	AcCa|Acyl Carnitine, Fatty Acyls	2417	9172	1198	a	b	a	AcCa(11:1)+H	B
WE(17:0/18:1)	WE|wax ester, Fatty Acyls	2326	2295	645	a	a	a	WE(17:0/18:1)+NH4	B
WE(17:0/20:1)	WE|wax ester, Fatty Acyls	2287	950	6967	a	a	a	WE(17:0/20:1)+NH4	B
Hex1Cer(t20:0/26:0	Hex1Cer|Simple Glc series, Sphingolipids	1985	73	167332	a	a	a	Hex1Cer(t20:0/26:0+O)+NH4	B
DG(6:0/10:2)	DG|diglyceride, Glycerolipids	1945	101	9497	a	a	a	DG(6:0/10:2)+H	B
TG(18:0/16:0/18:0)	TG|triglyceride, Glycerolipids	1872	707	1110	a	a	a	TG(18:0/16:0/18:0)+NH4	A
TG(16:0/16:0/17:0)	TG|triglyceride, Glycerolipids	1857	1168	7743	a	a	a	TG(16:0/16:0/17:0)+NH4	A
WE(3:0/15:2)	WE|wax ester, Fatty Acyls	1768	960	425	a	a	a	WE(3:0/15:2)+H	B
TG(16:0/17:0/18:1)	TG|triglyceride, Glycerolipids	1713	891	10296	a	a	a	TG(16:0/17:0/18:1)+NH4	A
WE(16:0/16:1)	WE|wax ester, Fatty Acyls	1631	1652	494	a	a	a	WE(16:0/16:1)+H	B
WE(15:0/20:1)	WE|wax ester, Fatty Acyls	1630	1180	904	a	a	a	WE(15:0/20:1)+H	B
WE(18:0/18:0)	WE|wax ester, Fatty Acyls	1466	174	58493	a	a	a	WE(18:0/18:0)+NH4|+H	B
TG(14:0e/9:0/10:1)	TG|triglyceride, Glycerolipids	1457	1544	322	a	a	a	TG(14:0e/9:0/10:1)+NH4	B
Cer(t18:0/16:0)	Cer|Ceramides, Sphingolipids	1451	1725	542	a	a	a	Cer(t18:0/16:0)+H	B
WE(12:0/18:1)	WE|wax ester, Fatty Acyls	1406	2062	539	a	a	a	WE(12:0/18:1)+H	B
WE(4:0/16:0)	WE|wax ester, Fatty Acyls	1287	804	284	a	a	a	WE(4:0/16:0)+H	B
WE(22:0/16:0)	WE|wax ester, Fatty Acyls	1248	1549	14369	a	a	a	WE(22:0/16:0)+NH4|+H	B
WE(24:0/16:0)	WE|wax ester, Fatty Acyls	1217	387	5510	a	a	a	WE(24:0/16:0)+NH4	B
MG(24:0)	MG|monoglyceride, Glycerolipids	1180	172924	57815	a	a	a	MG(24:0)+H|+NH4	A
TG(8:0/10:1/18:2)	TG|triglyceride, Glycerolipids	1167	1214	660	a	a	a	TG(8:0/10:1/18:2)+H	A
TG(12:0e/10:1/10:1)	TG|triglyceride, Glycerolipids	1129	1216	238	a	a	a	TG(12:0e/10:1/10:1)+NH4	B
WE(18:0/18:2)	WE|wax ester, Fatty Acyls	1087	5125	12817	a	a	a	WE(18:0/18:2)+H	B
WE(26:0/16:0)	WE|wax ester, Fatty Acyls	1055	2949	5713	a	a	a	WE(26:0/16:0)+NH4	B
WE(18:0/18:1)	WE|wax ester, Fatty Acyls	958	3491	85913	a	a	a	WE(18:0/18:1)+H	B
TG(20:0e/18:1/18:3)	TG|triglyceride, Glycerolipids	928	633	385762	a	a	a	TG(20:0e/18:1/18:3)+K	B
Cer(d18:1/16:0)	Cer|Ceramides, Sphingolipids	797	625	100	a	a	a	Cer(d18:1/16:0)+H	B
Cer(t18:0/18:0	Cer|Ceramides, Sphingolipids	780	1464	409	a	a	a	Cer(t18:0/18:0+O)+H	B
WE(17:1/16:0)	WE|wax ester, Fatty Acyls	527	2899	667	a	a	a	WE(17:1/16:0)+NH4	B
TG(18:0/16:0/16:0)	TG|triglyceride, Glycerolipids	519	89	13076	a	a	a	TG(18:0/16:0/16:0)+NH4	A
TG(18:4/18:3/20:5)	TG|triglyceride, Glycerolipids	502	937	171050	a	a	a	TG(18:4/18:3/20:5)+H	A
Cer(d24:0/16:0)	Cer|Ceramides, Sphingolipids	496	4559	1767	a	b	ab	Cer(d24:0/16:0)+H	B
WE(15:0/20:2)	WE|wax ester, Fatty Acyls	493	749	100	a	a	a	WE(15:0/20:2)+H	B
TG(8:0/10:4/18:1)	TG|triglyceride, Glycerolipids	452	93	13498	a	a	a	TG(8:0/10:4/18:1)+Li	B
WE(15:0/18:1)	WE|wax ester, Fatty Acyls	426	2306	1695	a	a	a	WE(15:0/18:1)+H	B
DG(15:0/15:0)	DG|diglyceride, Glycerolipids	395	1709	512	a	a	a	DG(15:0/15:0)+NH4	A
WE(18:0/17:0)	WE|wax ester, Fatty Acyls	387	391	26721	a	a	a	WE(18:0/17:0)+H|+NH4	B
WE(18:0/15:0)	WE|wax ester, Fatty Acyls	363	834	30612	a	a	a	WE(18:0/15:0)+NH4	B
WE(24:1/16:0)	WE|wax ester, Fatty Acyls	336	100	5143	a	a	a	WE(24:1/16:0)+H	B
WE(21:0/16:1)	WE|wax ester, Fatty Acyls	327	3128	546	a	b	a	WE(21:0/16:1)+H	B
TG(20:4e/18:1/18:1)	TG|triglyceride, Glycerolipids	292	1821	2704	a	a	a	TG(20:4e/18:1/18:1)+K	B
MG(26:0)	MG|monoglyceride, Glycerolipids	200	208261	45205	a	a	a	MG(26:0)+NH4|+H	A
AcCa(10:0)	AcCa|Acyl Carnitine, Fatty Acyls	100	835	100	a	a	a	AcCa(10:0)+H	B
WE(13:0/20:2)	WE|wax ester, Fatty Acyls	100	429	100	a	a	a	WE(13:0/20:2)+NH4	B
DG(16:1/14:0)	DG|diglyceride, Glycerolipids	100	646	228	a	a	a	DG(16:1/14:0)+NH4	B
TG(8:0/11:2/18:1)	TG|triglyceride, Glycerolipids	100	100	2478	a	a	a	TG(8:0/11:2/18:1)+Li	A
TG(18:1/18:2/22:2)	TG|triglyceride, Glycerolipids	72	907	27574	a	a	a	TG(18:1/18:2/22:2)+K	A
TG(19:1/18:1/18:2)	TG|triglyceride, Glycerolipids	71	78	12858	a	a	a	TG(19:1/18:1/18:2)+Li	A
DG(9:0/18:3)	DG|diglyceride, Glycerolipids	71	343	579	a	a	a	DG(9:0/18:3)+H	B

## Sheet: Table S6
Supplementary Table S6. Results of fatty acid analysis. Supplementary table to Figure 7B.
		Relative Abundance			Kruskal-Wallis TUKEY HSD
Formula		Mock	P. plurivora	P. cactorum	Mock	P. plurivora	P. cactorum
C22H32O2	C22:6	1249±156	1549±280	1427±327	a	a	a
C20H32O2	C20:4	416±44	478±42	471±36	a	a	a
C16H26O2	C16:3	4132±2459	1613±946	1352±460	b	a	a
C18H30O2	C18:3	544359±26847	536282±17808	549909±17159	a	a	a
C20H34O2	C20:3	1229±124	1511±131	1252±190	a	b	a
C20H34O2	C20:3	1355±230	1482±175	1319±177	a	a	a
C18H32O2	C18:2	80691±2054	65535±7222	83077±6049	b	a	b
C16H30O2	C16:1	4695±311	5968±1112	5030±467	a	b	ab
C16H30O2	C16:1	5228±645	6215±1108	4775±562	a	a	a
C18H34O2	C18:1	13781±1241	14153±1021	13038±2096	a	a	a
C18H34O2	C18:1	14159±1302	13926±1258	13146±1670	a	a	a
C18H34O2	C18:1	13936±1380	14629±1139	13139±1812	a	a	a
C18H34O2	C18:1	17881±875	14631±8207	16708±2154	a	a	a
C20H38O2	C20:1	2202±357	3056±522	2139±421	a	b	a
C22H42O2	C22:1	5932±593	6481±451	6442±562	a	a	a
C22H42O2	C22:1	5992±656	6105±392	6254±395	a	a	a
C24H46O2	C24:1	6221±4349	6949±1224	4674±1341	a	a	a
C12H24O2	C12:0	2769±425	2613±449	1955±404	b	ab	a
C16H32O2	C16:0	190712±14261	197342±3341	188745±12248	a	a	a
C19H38O2	C19:0	2911±447	3383±552	2916±448	a	a	a
C20H40O2	C20:0	13496±3067	15665±1246	14788±2840	a	a	a
C9H18O2	C9:0	2320±566	2132±440	1527±724	a	a	a
C14H28O2	C14:0	7106±693	8847±1319	7586±1443	a	a	a
C17H34O2	C17:0	6343±686	7459±336	6851±666	a	b	ab
C21H42O2	C21:0	25179±2998	29969±2876	27268±2213	a	b	ab
C22H44O2	C22:0	11579±668	13150±1229	13055±1307	a	a	a
C27H54O2	C27:0	10009±1818	17287±4711	9817±2051	a	b	ab

## Sheet: Table S7
Supplementary Table S7. Integration of omics data. Spearman's rank correlation used for data integration and corresponding Pearson's correlations visualized in a heatmpa. Supplementary table to Figure 8.
								Hydroxylamine	L-Alanine	L-Quinic acid	Lyxonic acid	Chiro-Inositol	Coniferylalcohol, trans-	Hexose	Levoglucosan	Guaiacylglycerol	Pentose	L-Fucose	Ribose	Rutinose	Pyrogallol	Disaccharide	Rhamnose	Protocatechuic acid	L-Threonic acid	Epicatechin	p-Coumaric acid	6-Deoxyhexose	D-Gluconic acid	Disaccharide	Disaccharide	Taxifolin
Source	Target	Spearman's r						-0.3	-0.5	0.6	0.7	0.6	0.6	0.6	0.8	0.7	0.7	0.5	0.6	0.6	0.4	0.5	0.6	0.4	0.4	0.5	0.6	0.5	0.5	0.3	0.6	0.5	Potra000855g06922.1| BXL7
PR	L-Threonic acid	-0.860714						-0.3	-0.4	0.5	0.8	0.6	0.4	0.6	0.6	0.5	0.6	0.4	0.5	0.5	0.4	0.5	0.5	0.5	0.5	0.4	0.6	0.5	0.4	0.4	0.6	0.4	Potri.001G029900.1.p1| NDUFA6
PR	Ribose	-0.9						-0.6	-0.7	0.7	0.6	0.8	0.8	0.7	0.6	0.8	0.7	0.6	0.7	0.7	0.5	0.6	0.5	0.4	0.5	0.5	0.5	0.4	0.2	0.2	0.5	0.4	Potra002114g16423.1| NDUFS8
PR	Rhamnose	-0.925						-0.8	-0.9	0.7	0.7	0.8	0.8	0.7	0.7	0.7	0.8	0.7	0.7	0.7	0.4	0.5	0.6	0.4	0.5	0.5	0.6	0.5	0.3	0.3	0.5	0.4	Potri.012G057500.1.p1| ENO1
PR	Protocatechuic acid	-0.896429						-0.6	-0.8	0.5	0.4	0.5	0.9	0.5	0.7	0.7	0.7	0.8	0.8	0.8	0.3	0.4	0.5	0.4	0.5	0.6	0.5	0.6	0.3	0.3	0.4	0.4	Potra179573g28025.1| TR1
PR	p-Coumaric acid	-0.892857						-0.7	-0.8	0.6	0.5	0.7	0.8	0.6	0.6	0.6	0.7	0.7	0.7	0.7	0.3	0.4	0.5	0.4	0.5	0.5	0.5	0.5	0.3	0.2	0.4	0.4	Potra000282g01043.1| cICDH
PR	D-Gluconic acid	-0.939286						-0.8	-0.9	0.4	0.6	0.6	0.7	0.6	0.6	0.5	0.7	0.7	0.7	0.6	0.2	0.4	0.5	0.5	0.6	0.6	0.6	0.6	0.4	0.4	0.5	0.5	Potri.010G191200.1.p1| RP-LP0
PR	6-Deoxyhexose	-0.860714						-0.6	-0.8	0.3	0.4	0.4	0.8	0.5	0.7	0.6	0.8	0.7	0.7	0.7	0.5	0.4	0.6	0.5	0.4	0.5	0.5	0.7	0.5	0.3	0.4	0.3	Potra002320g17700.2| ELI3-2
PR	Rutinose	-0.914286						-0.7	-0.8	0.4	0.4	0.4	0.9	0.5	0.7	0.6	0.8	0.7	0.8	0.7	0.5	0.4	0.6	0.5	0.4	0.6	0.5	0.6	0.5	0.3	0.4	0.3	Potri.009G062800.1.p1| ELI3-2
PR	Epicatechin	-0.885714						-0.6	-0.8	0.2	0.3	0.3	0.8	0.4	0.6	0.5	0.7	0.6	0.8	0.7	0.4	0.3	0.6	0.5	0.4	0.6	0.5	0.7	0.5	0.4	0.3	0.3	Potra152996g26723.1| PPO
protien inhibitor	Rhamnose	-0.878571						-0.8	-0.7	0.2	0.3	0.4	0.6	0.5	0.5	0.5	0.7	0.5	0.6	0.6	0.7	0.6	0.8	0.8	0.6	0.6	0.5	0.6	0.6	0.5	0.5	0.5	Potra000354g01357.1| nucleoside triphosphate hydrolase
protien inhibitor	Protocatechuic acid	-0.875						-0.8	-0.7	0.3	0.4	0.5	0.6	0.5	0.5	0.5	0.7	0.5	0.6	0.6	0.8	0.6	0.7	0.7	0.5	0.5	0.5	0.6	0.6	0.4	0.4	0.4	Potra001518g12643.1| RER4
GlcNAc1pUT1	Rhamnose	-0.857143						-0.9	-0.8	0.2	0.3	0.4	0.6	0.5	0.5	0.4	0.6	0.6	0.6	0.6	0.4	0.5	0.7	0.6	0.6	0.6	0.6	0.5	0.5	0.4	0.5	0.5	Potra003017g20544.1| PDC
GlcNAc1pUT1	Protocatechuic acid	-0.9						-0.7	-0.6	0.1	0.3	0.3	0.4	0.5	0.4	0.4	0.7	0.6	0.5	0.5	0.7	0.8	0.8	0.8	0.7	0.7	0.6	0.6	0.6	0.5	0.6	0.6	Potra000786g06233.1| EEF2KMT
GlcNAc1pUT1	D-Gluconic acid	-0.892857						-0.7	-0.8	0.5	0.5	0.6	0.6	0.7	0.7	0.9	0.8	0.9	0.8	0.9	0.5	0.9	0.8	0.8	0.9	0.9	0.8	0.7	0.6	0.7	0.8	0.7	Potri.001G054400.1.p1| HSP60
GlcNAc1pUT1	Pyrogallol	-0.917857						-0.7	-0.8	0.5	0.4	0.6	0.6	0.7	0.7	0.8	0.7	0.7	0.8	0.8	0.6	0.8	0.7	0.8	0.8	0.8	0.7	0.7	0.6	0.7	0.7	0.6	Potri.009G067700.1.p1| PYD2
PLA2A	Protocatechuic acid	-0.896429						-0.7	-0.8	0.4	0.4	0.5	0.7	0.6	0.7	0.8	0.7	0.9	0.8	0.9	0.3	0.8	0.7	0.7	0.8	0.9	0.8	0.7	0.6	0.6	0.7	0.8	Potra185872g28390.1| hypothetical protein
PLA2A	p-Coumaric acid	-0.864286						-0.7	-0.7	0.5	0.6	0.6	0.6	0.7	0.8	0.8	0.8	0.8	0.9	0.9	0.7	0.9	0.9	0.8	0.8	0.8	0.8	0.8	0.8	0.7	0.7	0.8	Potra000520g03504.2| hypothetical protein
PLA2A	Disaccharide	-0.860714						-0.8	-0.8	0.5	0.5	0.6	0.6	0.8	0.8	0.8	0.8	0.8	0.8	0.8	0.7	0.9	0.8	0.9	0.8	0.8	0.8	0.7	0.8	0.8	0.7	0.7	Potri.010G254900.4.p1| PK FP
RALFL33	L-Threonic acid	-0.867857						-0.7	-0.9	0.4	0.6	0.5	0.7	0.7	0.8	0.8	0.9	0.9	0.8	0.9	0.5	0.8	0.8	0.8	0.8	0.9	0.8	0.8	0.7	0.6	0.8	0.8	Potri.004G233800.1.p1| qor
RALFL33	Rhamnose	-0.932143						-0.8	-0.9	0.5	0.6	0.6	0.7	0.7	0.8	0.8	0.9	0.8	0.8	0.8	0.6	0.8	0.8	0.7	0.8	0.8	0.8	0.7	0.6	0.5	0.8	0.8	Potri.008G160400.1.p1| AARE
RALFL33	Protocatechuic acid	-0.964286						-0.8	-0.9	0.4	0.4	0.5	0.7	0.6	0.7	0.7	0.8	0.8	0.8	0.8	0.6	0.7	0.8	0.7	0.7	0.8	0.7	0.7	0.6	0.5	0.6	0.6	Potri.010G209000.1.p1| OGDH
RALFL33	p-Coumaric acid	-0.921429						-0.8	-0.9	0.3	0.4	0.5	0.8	0.6	0.7	0.6	0.8	0.8	0.8	0.8	0.4	0.6	0.8	0.7	0.7	0.8	0.7	0.8	0.6	0.6	0.6	0.6	Potra003566g22037.1| E1.3.1.74
RALFL33	D-Gluconic acid	-0.928571						-0.8	-0.9	0.4	0.5	0.5	0.7	0.6	0.7	0.7	0.8	0.8	0.8	0.8	0.6	0.7	0.8	0.8	0.7	0.7	0.7	0.8	0.7	0.7	0.5	0.5	Potri.007G143800.1.p1| E1.3.1.74
RALFL33	Rutinose	-0.860714						-0.6	-0.8	0.4	0.4	0.5	0.8	0.6	0.8	0.7	0.8	0.9	0.9	0.9	0.5	0.6	0.7	0.6	0.6	0.8	0.7	0.7	0.6	0.5	0.6	0.6	Potri.011G047300.1.p1| PPO
RALFL33	Epicatechin	-0.860714						-0.7	-0.9	0.2	0.4	0.4	0.6	0.6	0.7	0.6	0.8	0.8	0.7	0.8	0.6	0.8	0.9	0.9	0.8	0.8	0.8	0.8	0.7	0.7	0.7	0.8	Potra003351g21422.1| SBP1
Uncharacterized protein	L-Threonic acid	-0.914286						-0.7	-0.8	0.3	0.5	0.4	0.5	0.6	0.7	0.6	0.8	0.7	0.7	0.7	0.6	0.8	0.9	0.9	0.8	0.8	0.8	0.8	0.8	0.7	0.8	0.8	Potra004522g32668.1| AT5MAT
Uncharacterized protein	Ribose	-0.885714						-0.7	-0.8	0.2	0.3	0.3	0.5	0.5	0.6	0.7	0.7	0.8	0.7	0.7	0.6	0.9	0.8	0.9	0.9	0.9	0.7	0.7	0.7	0.7	0.8	0.8	Potri.011G098600.1.p1| FolD 2
Uncharacterized protein	Rhamnose	-0.935714						-0.6	-0.8	0.3	0.4	0.4	0.6	0.6	0.5	0.8	0.7	0.7	0.6	0.7	0.5	0.8	0.7	0.8	0.8	0.8	0.6	0.6	0.4	0.6	0.8	0.6	Potra001650g13522.1| EXLB1
Uncharacterized protein	Protocatechuic acid	-0.925						-0.6	-0.8	0.2	0.2	0.4	0.5	0.6	0.6	0.8	0.7	0.7	0.7	0.7	0.5	0.8	0.7	0.8	0.8	0.8	0.6	0.6	0.5	0.7	0.7	0.6	Potri.009G096600.1.p1| EDA9
Uncharacterized protein	p-Coumaric acid	-0.903571						-0.6	-0.7	0.6	0.8	0.7	0.6	0.8	0.8	0.7	0.8	0.8	0.8	0.8	0.5	0.9	0.9	0.8	0.9	0.8	0.9	0.8	0.8	0.7	0.8	0.8	Potra001769g14379.1| TWN2
Uncharacterized protein	D-Gluconic acid	-0.903571						-0.7	-0.7	0.5	0.7	0.7	0.5	0.8	0.7	0.7	0.8	0.8	0.8	0.8	0.7	0.9	0.9	0.8	0.8	0.8	0.9	0.8	0.8	0.7	0.8	0.8	Potra004562g25069.1| Non-specific lipid-transfer protein 10, LTP 10
Uncharacterized protein	Rutinose	-0.925						-0.5	-0.6	0.6	0.7	0.6	0.5	0.8	0.8	0.8	0.7	0.8	0.8	0.8	0.6	0.9	0.8	0.8	0.8	0.8	0.9	0.8	0.8	0.8	0.8	0.8	Potri.010G151000.1.p1| HS1
Uncharacterized protein	Epicatechin	-0.910714						-0.7	-0.8	0.5	0.6	0.6	0.6	0.8	0.8	0.7	0.8	0.9	0.8	0.8	0.5	0.8	0.8	0.7	0.8	0.9	0.9	0.8	0.7	0.6	0.8	0.9	Potra001119g09890.1| GAOX
Uncharacterized protein	Disaccharide	-0.853571						-0.6	-0.8	0.5	0.6	0.6	0.6	0.7	0.8	0.8	0.8	0.9	0.9	0.9	0.5	0.9	0.9	0.8	0.9	0.9	0.9	0.8	0.8	0.7	0.9	0.9	Potri.010G088000.1.p1| surE
Uncharacterized protein	Pentose	-0.867857						-0.5	-0.6	0.3	0.5	0.4	0.5	0.6	0.8	0.6	0.7	0.8	0.8	0.9	0.5	0.8	0.9	0.9	0.8	0.9	0.9	1	0.9	0.9	0.7	0.8	Potri.001G380000.1.p1| Desiccation-like protein
H3.3	Rhamnose	-0.871429						-0.7	-0.8	0.4	0.5	0.5	0.6	0.7	0.8	0.7	0.8	0.9	0.9	0.9	0.5	0.8	0.9	0.9	0.8	0.9	0.9	0.9	0.9	0.8	0.7	0.8	Potra000418g02142.2| RPN1A
H3.3	Protocatechuic acid	-0.928571						-0.5	-0.5	0.4	0.6	0.5	0.4	0.6	0.7	0.6	0.7	0.7	0.7	0.7	0.7	0.8	0.8	0.8	0.7	0.7	0.8	0.8	0.9	0.8	0.7	0.7	Potra174739g27748.1| HS1
H3.3	p-Coumaric acid	-0.910714						-0.6	-0.5	0.3	0.5	0.4	0.5	0.6	0.7	0.5	0.7	0.6	0.7	0.6	0.9	0.8	0.9	0.8	0.6	0.6	0.7	0.8	0.8	0.6	0.6	0.6	Potra001361g11637.2| ACX3
H3.3	D-Gluconic acid	-0.892857						-0.5	-0.5	0.5	0.6	0.5	0.4	0.6	0.7	0.7	0.6	0.5	0.7	0.7	0.7	0.8	0.7	0.8	0.6	0.6	0.6	0.6	0.7	0.7	0.6	0.5	Potra001955g15442.1| Probable protein Pop3
H3.3	Pyrogallol	-0.867857						-0.5	-0.6	0.6	0.7	0.6	0.6	0.7	0.8	0.8	0.8	0.7	0.7	0.7	0.7	0.8	0.8	0.7	0.7	0.7	0.8	0.7	0.7	0.5	0.7	0.6	Potra173456g27649.1| MSD1
H3.3	Disaccharide	-0.892857						-0.5	-0.6	0.5	0.7	0.6	0.5	0.7	0.7	0.7	0.8	0.6	0.5	0.6	0.6	0.7	0.7	0.6	0.6	0.6	0.7	0.5	0.5	0.5	0.8	0.6	Potra002311g17634.4| Uncharacterized protein
RCI3	L-Threonic acid	-0.860714						-0.7	-0.8	0.7	0.8	0.8	0.7	0.9	0.9	0.7	0.8	0.8	0.9	0.9	0.4	0.7	0.7	0.6	0.7	0.7	0.8	0.8	0.6	0.7	0.6	0.6	Potri.005G147400.7.p1| NIC1
RCI3	Rhamnose	-0.917857						-0.6	-0.8	0.7	0.8	0.8	0.7	0.8	0.8	0.7	0.8	0.8	0.9	0.8	0.3	0.6	0.7	0.6	0.7	0.7	0.7	0.7	0.6	0.6	0.6	0.5	Potra003453g21716.1| Uncharacterized protein
RCI3	p-Coumaric acid	-0.871429						-0.6	-0.8	0.6	0.9	0.8	0.7	0.8	0.8	0.7	0.9	0.8	0.8	0.8	0.4	0.7	0.8	0.7	0.7	0.7	0.8	0.7	0.6	0.6	0.8	0.7	Potra003748g22678.1| LEA
RCI3	D-Gluconic acid	-0.9						-0.6	-0.8	0.8	0.7	0.9	0.7	0.9	0.8	0.9	0.8	0.8	0.8	0.8	0.4	0.8	0.7	0.6	0.7	0.8	0.8	0.6	0.5	0.5	0.8	0.7	Potra000453g02574.3| EMB3003
RCI3	Rutinose	-0.871429						-0.6	-0.8	0.8	0.7	0.8	0.7	0.9	0.9	0.9	0.8	0.8	0.9	0.9	0.4	0.8	0.7	0.7	0.8	0.8	0.8	0.7	0.6	0.7	0.8	0.7	Potri.002G207093.1.p| GSTF6
RCI3	Epicatechin	-0.853571						-0.7	-0.8	0.7	0.7	0.7	0.7	0.7	0.8	0.7	0.8	0.7	0.9	0.8	0.6	0.7	0.8	0.7	0.7	0.7	0.7	0.7	0.6	0.6	0.6	0.5	Potra000837g06727.1| GLDH
RCI3	Taxifolin	-0.853571						-0.7	-0.8	0.8	0.7	0.8	0.7	0.8	0.7	0.8	0.8	0.7	0.9	0.8	0.5	0.7	0.7	0.6	0.6	0.6	0.6	0.7	0.6	0.6	0.5	0.4	Potra001181g10230.1| Reticulon-like protein B8
PIN1AT	L-Threonic acid	-0.875						-0.8	-0.9	0.5	0.5	0.6	0.8	0.7	0.7	0.8	0.8	0.9	0.8	0.8	0.4	0.8	0.7	0.7	0.8	0.8	0.7	0.6	0.5	0.5	0.7	0.7	Potri.004G082800.1.p1| EMB1467
PIN1AT	Protocatechuic acid	-0.882143						-0.8	-0.9	0.5	0.5	0.6	0.8	0.6	0.7	0.7	0.9	0.8	0.8	0.8	0.5	0.7	0.8	0.7	0.7	0.7	0.7	0.7	0.5	0.4	0.7	0.6	Potra000727g05695.1| DOX1
PIN1AT	p-Coumaric acid	-0.882143						-0.8	-0.9	0.7	0.6	0.7	0.8	0.8	0.7	0.8	0.8	0.8	0.9	0.8	0.5	0.8	0.7	0.7	0.8	0.8	0.7	0.7	0.5	0.6	0.7	0.6	Potri.008G106400.1.p1| DOX1
PPO	Ribose	0.928571						-0.7	-0.9	0.6	0.6	0.7	0.8	0.7	0.8	0.7	0.8	0.8	0.8	0.8	0.3	0.6	0.6	0.5	0.6	0.7	0.7	0.7	0.5	0.5	0.6	0.6	Potri.006G224500.1.p1| APM1
PPO	Rhamnose	0.857143						-0.6	-0.8	0.6	0.6	0.7	0.8	0.7	0.8	0.8	0.8	0.8	0.9	0.9	0.5	0.7	0.7	0.6	0.6	0.8	0.7	0.7	0.6	0.5	0.6	0.6	Potra001028g08625.1| ATGSTF13
PPO	D-Gluconic acid	0.857143						-0.7	-0.9	0.7	0.6	0.8	0.8	0.8	0.8	0.9	0.8	0.8	0.9	0.9	0.4	0.7	0.6	0.6	0.7	0.7	0.7	0.7	0.5	0.6	0.6	0.5	Potri.010G116600.1.p1| ATPeF1B
PPO	Rutinose	0.939286						-0.7	-0.8	0.7	0.6	0.8	0.9	0.8	0.9	0.8	0.8	0.9	0.9	0.9	0.3	0.7	0.6	0.6	0.7	0.8	0.8	0.7	0.5	0.5	0.7	0.6	Potra196076g29084.1| GAPC1
PPO	Epicatechin	0.925						-0.5	-0.6	0.9	0.7	0.8	0.7	0.8	0.7	0.7	0.5	0.6	0.7	0.6	0.2	0.4	0.3	0.2	0.4	0.4	0.5	0.4	0.3	0.3	0.4	0.3	Potra002542g19139.1| UGT71C4
PPO	Pentose	0.882143						-0.5	-0.6	0.6	0.6	0.6	0.7	0.5	0.5	0.5	0.6	0.5	0.6	0.5	0.2	0.2	0.3	0.2	0.3	0.3	0.4	0.4	0.2	0.1	0.2	0.1	Potri.003G045200.1.p1| IAR3
PPO	L-Alanine	-0.882143						-0.3	-0.4	1	0.7	0.9	0.5	0.7	0.5	0.6	0.3	0.3	0.6	0.5	0.2	0.4	0.2	0.1	0.2	0.2	0.3	0.2	0.1	0.2	0.3	0.1	Potra001370g11722.1| Major allergen Pru
PPO	Levoglucosan	0.892857						-0.8	-0.7	0.3	0.4	0.5	0.6	0.5	0.4	0.4	0.6	0.4	0.5	0.4	0.4	0.3	0.4	0.4	0.3	0.3	0.3	0.4	0.3	0.2	0.3	0.2	Potra001110g09737.1| TTL
DNA polymerase subunit	L-Alanine	0.928571						-0.7	-0.6	0.2	0.3	0.3	0.4	0.2	0.2	0.3	0.6	0.3	0.3	0.3	0.3	0.3	0.4	0.4	0.4	0.3	0.3	0.2	0.1	0.1	0.3	0.2	Potra002317g17672.2| PCK1
DNA polymerase subunit	Hydroxylamine	0.889286						0.6	0.6	-0.4	-0.5	-0.5	-0.4	-0.6	-0.7	-0.6	-0.6	-0.7	-0.8	-0.8	-0.3	-0.8	-0.7	-0.8	-0.9	-0.8	-0.8	-0.8	-0.8	-0.9	-0.7	-0.8	Potra000699g05446.1| CAC1
AT5MAT	L-Threonic acid	0.871429						0.6	0.7	-0.1	-0.4	-0.3	-0.4	-0.5	-0.6	-0.5	-0.7	-0.7	-0.7	-0.7	-0.6	-0.8	-0.9	-1	-0.9	-0.8	-0.8	-0.9	-0.8	-0.8	-0.7	-0.7	Potri.003G046200.1.p| PAE11
AT5MAT	Rhamnose	0.889286						0.6	0.6	-0.3	-0.4	-0.4	-0.4	-0.6	-0.6	-0.6	-0.6	-0.6	-0.7	-0.7	-0.6	-0.8	-0.8	-0.9	-0.8	-0.7	-0.7	-0.7	-0.8	-0.8	-0.6	-0.6	Potra000808g06417.1| SCPL49
AT5MAT	Protocatechuic acid	0.867857						0.6	0.7	-0.3	-0.4	-0.4	-0.4	-0.6	-0.5	-0.6	-0.7	-0.6	-0.7	-0.7	-0.6	-0.7	-0.8	-0.9	-0.8	-0.7	-0.6	-0.7	-0.7	-0.8	-0.6	-0.6	Potra003962g35664.1| BGAL8
GLP7	L-Threonic acid	-0.878571						0.6	0.7	-0.2	-0.3	-0.3	-0.4	-0.5	-0.6	-0.6	-0.7	-0.7	-0.7	-0.7	-0.6	-0.8	-0.8	-0.8	-0.8	-0.8	-0.7	-0.7	-0.7	-0.7	-0.6	-0.7	Potra002101g16343.1| VAM3
GLP7	Ribose	-0.867857						0.5	0.5	-0.3	-0.5	-0.4	-0.4	-0.6	-0.6	-0.5	-0.7	-0.6	-0.6	-0.6	-0.5	-0.8	-0.8	-0.8	-0.7	-0.7	-0.7	-0.7	-0.7	-0.6	-0.6	-0.6	Potri.019G015100.1.p1| PLA2A
GLP7	Rhamnose	-0.914286						0.7	0.8	-0.3	-0.4	-0.4	-0.5	-0.6	-0.6	-0.6	-0.7	-0.6	-0.7	-0.7	-0.6	-0.7	-0.8	-0.8	-0.7	-0.7	-0.6	-0.7	-0.7	-0.7	-0.6	-0.5	Potra008967g26265.1| Uncharacterized protein
GLP7	Protocatechuic acid	-0.935714						0.7	0.8	-0.3	-0.5	-0.4	-0.5	-0.5	-0.6	-0.6	-0.8	-0.7	-0.7	-0.7	-0.6	-0.7	-0.8	-0.8	-0.7	-0.7	-0.7	-0.7	-0.7	-0.7	-0.7	-0.6	Potra002565g19318.1| SYP52
GLP7	p-Coumaric acid	-0.896429						0.6	0.7	-0.2	-0.4	-0.3	-0.6	-0.5	-0.7	-0.7	-0.8	-0.6	-0.7	-0.7	-0.5	-0.7	-0.8	-0.8	-0.7	-0.7	-0.7	-0.7	-0.7	-0.7	-0.7	-0.6	Potra177279g33762.2| CAD9
GLP7	D-Gluconic acid	-0.907143						0.6	0.8	-0.3	-0.4	-0.4	-0.6	-0.5	-0.6	-0.6	-0.8	-0.6	-0.7	-0.7	-0.7	-0.7	-0.8	-0.8	-0.6	-0.6	-0.6	-0.7	-0.7	-0.6	-0.5	-0.5	Potra000468g02794.1| DnaJ-like
GLP7	Rutinose	-0.889286						0.6	0.6	-0.4	-0.5	-0.5	-0.4	-0.5	-0.5	-0.5	-0.6	-0.6	-0.6	-0.6	-0.4	-0.7	-0.6	-0.6	-0.7	-0.7	-0.6	-0.6	-0.6	-0.6	-0.5	-0.6	Potri.001G162400.1.p1| PME3
GLP7	Epicatechin	-0.875						0.6	0.6	-0.2	-0.3	-0.3	-0.4	-0.4	-0.4	-0.5	-0.6	-0.6	-0.6	-0.6	-0.3	-0.7	-0.6	-0.7	-0.7	-0.7	-0.6	-0.6	-0.6	-0.6	-0.4	-0.5	Potra005645g25453.1| PME2
GLP7	Pyrogallol	-0.860714						0.5	0.6	-0.1	-0.3	-0.2	-0.3	-0.4	-0.4	-0.6	-0.6	-0.6	-0.5	-0.5	-0.6	-0.8	-0.7	-0.8	-0.8	-0.7	-0.6	-0.5	-0.5	-0.6	-0.7	-0.6	Potri.005G190700.1.p1| VIP1
GLP7	L-Fucose	-0.860714						0.6	0.4	-0.3	-0.6	-0.4	-0.3	-0.6	-0.4	-0.5	-0.5	-0.5	-0.6	-0.5	-0.7	-0.8	-0.7	-0.8	-0.7	-0.5	-0.6	-0.6	-0.6	-0.7	-0.5	-0.4	Potra000349g01266.1| IVD
GLP7	Hexose	-0.857143						0.7	0.5	-0.2	-0.4	-0.4	-0.3	-0.6	-0.4	-0.4	-0.6	-0.5	-0.4	-0.4	-0.7	-0.6	-0.6	-0.7	-0.5	-0.5	-0.5	-0.5	-0.6	-0.5	-0.5	-0.5	Potra002313g17649.1| H4
AGP31	L-Threonic acid	-0.896429						0.7	0.7	-0.2	-0.5	-0.3	-0.4	-0.5	-0.5	-0.4	-0.7	-0.5	-0.6	-0.6	-0.6	-0.6	-0.8	-0.8	-0.6	-0.6	-0.6	-0.7	-0.7	-0.6	-0.5	-0.5	Potra001700g13884.1| TIM
AGP31	Ribose	-0.860714						0.6	0.6	-0.2	-0.5	-0.3	-0.3	-0.5	-0.5	-0.4	-0.7	-0.5	-0.6	-0.5	-0.7	-0.7	-0.9	-0.8	-0.6	-0.6	-0.6	-0.7	-0.7	-0.6	-0.6	-0.5	Potri.002G073800.1.p1| ARPN
AGP31	Rhamnose	-0.967857						0.6	0.7	-0.4	-0.6	-0.5	-0.5	-0.7	-0.7	-0.8	-0.7	-0.8	-0.7	-0.8	-0.5	-0.9	-0.8	-0.9	-0.9	-0.8	-0.8	-0.7	-0.7	-0.8	-0.9	-0.7	Potra000864g06982.1| hypothetical protein
AGP31	Protocatechuic acid	-0.882143						0.7	0.7	-0.4	-0.5	-0.5	-0.5	-0.6	-0.6	-0.8	-0.7	-0.7	-0.7	-0.7	-0.6	-0.9	-0.8	-0.8	-0.8	-0.8	-0.7	-0.6	-0.6	-0.6	-0.7	-0.7	Potri.015G132700.1.p1| ATS3B
AGP31	p-Coumaric acid	-0.871429						0.6	0.8	-0.3	-0.6	-0.5	-0.5	-0.6	-0.6	-0.6	-0.8	-0.7	-0.7	-0.7	-0.5	-0.8	-0.8	-0.9	-0.8	-0.7	-0.8	-0.7	-0.6	-0.7	-0.7	-0.6	Potra001177g10196.1| ATPeV1H
AGP31	D-Gluconic acid	-0.903571						0.6	0.8	-0.4	-0.6	-0.5	-0.5	-0.6	-0.7	-0.6	-0.8	-0.7	-0.7	-0.8	-0.5	-0.8	-0.8	-0.8	-0.8	-0.8	-0.8	-0.8	-0.7	-0.8	-0.8	-0.7	Potri.011G139500.2.p1| OTU1
AGP31	Rutinose	-0.903571						0.8	0.8	-0.5	-0.5	-0.6	-0.6	-0.7	-0.7	-0.7	-0.7	-0.7	-0.8	-0.8	-0.5	-0.8	-0.7	-0.8	-0.8	-0.7	-0.7	-0.7	-0.6	-0.7	-0.6	-0.6	Potra002323g17770.1| sks5
AGP31	Epicatechin	-0.910714						0.7	0.7	-0.5	-0.5	-0.6	-0.6	-0.7	-0.6	-0.7	-0.7	-0.7	-0.8	-0.8	-0.6	-0.8	-0.8	-0.9	-0.8	-0.7	-0.7	-0.7	-0.7	-0.8	-0.6	-0.6	Potra000358g01441.1| Y5258
AGP31	Pentose	-0.860714						0.6	0.7	-0.4	-0.4	-0.5	-0.6	-0.6	-0.7	-0.7	-0.7	-0.8	-0.8	-0.8	-0.5	-0.7	-0.7	-0.8	-0.8	-0.8	-0.7	-0.8	-0.7	-0.8	-0.6	-0.6	Potri.T091700.2.p1| unknown
LTP 10	L-Threonic acid	0.857143						0.8	0.8	-0.4	-0.5	-0.6	-0.6	-0.7	-0.7	-0.7	-0.8	-0.8	-0.8	-0.9	-0.6	-0.9	-0.9	-0.9	-0.9	-0.9	-0.8	-0.8	-0.8	-0.8	-0.8	-0.8	Potri.012G111500.1.p1| GL34
LTP 10	Rhamnose	0.853571						0.8	0.8	-0.5	-0.6	-0.6	-0.6	-0.8	-0.7	-0.7	-0.8	-0.8	-0.8	-0.8	-0.6	-0.9	-0.9	-0.9	-0.9	-0.8	-0.8	-0.8	-0.8	-0.8	-0.7	-0.7	Potra003370g21472.1| GL34
LTP 10	p-Coumaric acid	0.903571						0.8	0.8	-0.4	-0.5	-0.6	-0.6	-0.7	-0.7	-0.7	-0.8	-0.8	-0.8	-0.8	-0.7	-0.9	-0.9	-0.9	-0.8	-0.8	-0.8	-0.7	-0.7	-0.7	-0.8	-0.7	Potra000174g00653.1| RAB6-interacting golgin
LTP 10	Disaccharide	0.928571						0.7	0.7	-0.4	-0.5	-0.5	-0.5	-0.7	-0.7	-0.7	-0.8	-0.8	-0.8	-0.8	-0.7	-0.9	-0.9	-1	-0.9	-0.9	-0.8	-0.8	-0.8	-0.9	-0.8	-0.7	Potra001167g10122.1| GLP7
CAD9	L-Threonic acid	-0.882143						0.7	0.7	-0.4	-0.5	-0.5	-0.6	-0.7	-0.7	-0.7	-0.8	-0.7	-0.8	-0.8	-0.8	-0.9	-0.9	-0.9	-0.8	-0.8	-0.8	-0.8	-0.8	-0.8	-0.7	-0.7	Potri.010G038200.1.p1| GLP7
CAD9	Rhamnose	-0.878571						0.5	0.7	-0.5	-0.7	-0.6	-0.5	-0.7	-0.8	-0.8	-0.8	-0.8	-0.8	-0.8	-0.7	-0.9	-0.9	-0.9	-0.8	-0.8	-0.9	-0.8	-0.8	-0.7	-0.8	-0.8	Potra002041g15948.1| VIP1
CAD9	Protocatechuic acid	-0.867857						0.6	0.7	-0.4	-0.6	-0.5	-0.5	-0.7	-0.8	-0.8	-0.8	-0.8	-0.8	-0.8	-0.8	-0.9	-0.9	-0.9	-0.8	-0.8	-0.8	-0.8	-0.9	-0.8	-0.8	-0.8	Potri.017G038100.1.p1| RCI3
CAD9	p-Coumaric acid	-0.871429						0.7	0.8	-0.5	-0.7	-0.6	-0.6	-0.8	-0.8	-0.8	-0.8	-0.8	-0.8	-0.8	-0.7	-0.9	-0.9	-0.9	-0.8	-0.8	-0.8	-0.8	-0.8	-0.8	-0.8	-0.7	Potra000466g02778.3| RCI3
CAD9	D-Gluconic acid	-0.871429						0.8	0.7	-0.4	-0.5	-0.5	-0.7	-0.7	-0.8	-0.6	-0.8	-0.8	-0.8	-0.8	-0.6	-0.8	-0.8	-0.8	-0.7	-0.8	-0.8	-0.8	-0.7	-0.7	-0.6	-0.6	Potra003857g23184.1| HBPL1
CAD9	Rutinose	-0.867857						0.7	0.8	-0.4	-0.6	-0.5	-0.6	-0.7	-0.7	-0.6	-0.7	-0.7	-0.8	-0.8	-0.7	-0.7	-0.8	-0.8	-0.7	-0.7	-0.7	-0.9	-0.8	-0.8	-0.5	-0.6	Potra002420g18396.1| PR
CAD9	Epicatechin	-0.882143						0.7	0.8	-0.3	-0.6	-0.5	-0.6	-0.6	-0.7	-0.7	-0.9	-0.8	-0.7	-0.7	-0.8	-0.8	-0.9	-0.9	-0.7	-0.7	-0.8	-0.8	-0.8	-0.7	-0.7	-0.7	Potra183497g28311.1| RALFL33
ARPN	Rhamnose	-0.889286						0.7	0.8	-0.4	-0.6	-0.6	-0.6	-0.7	-0.7	-0.7	-0.9	-0.7	-0.8	-0.7	-0.7	-0.8	-0.9	-0.8	-0.7	-0.7	-0.7	-0.8	-0.7	-0.6	-0.7	-0.6	Potra175791g27831.1| AGP31
ARPN	Protocatechuic acid	-0.853571						0.8	0.9	-0.4	-0.6	-0.6	-0.6	-0.6	-0.7	-0.6	-0.9	-0.7	-0.8	-0.7	-0.6	-0.7	-0.9	-0.8	-0.7	-0.7	-0.7	-0.8	-0.7	-0.6	-0.6	-0.6	Potra161202g26919.1|PR
ARPN	D-Gluconic acid	-0.860714						0.8	0.9	-0.5	-0.6	-0.6	-0.7	-0.7	-0.7	-0.7	-0.9	-0.7	-0.8	-0.8	-0.6	-0.7	-0.8	-0.8	-0.7	-0.7	-0.7	-0.7	-0.6	-0.6	-0.6	-0.5	Potri.007G013400.1.p1| PIN1AT
Dehydrogenase	L-Alanine	-0.864286						0.8	0.9	-0.5	-0.6	-0.6	-0.7	-0.7	-0.8	-0.7	-0.9	-0.7	-0.8	-0.8	-0.7	-0.7	-0.8	-0.8	-0.7	-0.7	-0.7	-0.8	-0.7	-0.6	-0.6	-0.6	Potri.004G044700.1.p1| Uncharacterized protein
GL34	L-Threonic acid	-0.857143						0.8	0.7	-0.5	-0.7	-0.7	-0.5	-0.8	-0.7	-0.6	-0.8	-0.7	-0.7	-0.7	-0.7	-0.8	-0.8	-0.8	-0.7	-0.7	-0.7	-0.7	-0.6	-0.7	-0.7	-0.6	Potra002616g19581.3| H3.3
GL34	Rhamnose	-0.882143						0.8	0.8	-0.4	-0.6	-0.6	-0.5	-0.6	-0.7	-0.6	-0.8	-0.7	-0.7	-0.7	-0.7	-0.8	-0.8	-0.8	-0.7	-0.7	-0.7	-0.7	-0.7	-0.7	-0.6	-0.6	Potri.012G127500.1.p1| Protein inhibitor
GL34	Protocatechuic acid	-0.921429						0.8	0.9	-0.6	-0.7	-0.8	-0.7	-0.9	-0.8	-0.8	-0.9	-0.8	-0.8	-0.8	-0.6	-0.7	-0.8	-0.7	-0.7	-0.7	-0.8	-0.7	-0.6	-0.6	-0.7	-0.6	Potra003544g32251.1| Uncharacterized protein
GL34	p-Coumaric acid	-0.903571						0.9	0.9	-0.5	-0.6	-0.7	-0.7	-0.8	-0.7	-0.7	-0.9	-0.8	-0.8	-0.8	-0.5	-0.7	-0.8	-0.7	-0.8	-0.8	-0.8	-0.7	-0.6	-0.6	-0.7	-0.7	Potra000443g02455.1| DNA polymerase subunit
GL34	D-Gluconic acid	-0.878571						0.9	0.9	-0.6	-0.7	-0.7	-0.8	-0.8	-0.8	-0.8	-0.9	-0.8	-0.9	-0.9	-0.7	-0.8	-0.9	-0.8	-0.7	-0.8	-0.8	-0.8	-0.7	-0.6	-0.7	-0.7	Potri.009G028800.1.p1| PR
GL34	Rutinose	-0.853571						0.6	0.7	-0.7	-0.6	-0.7	-0.7	-0.8	-0.8	-0.9	-0.7	-0.8	-0.9	-0.9	-0.5	-0.8	-0.7	-0.7	-0.8	-0.8	-0.8	-0.8	-0.7	-0.7	-0.7	-0.7	Potra000292g01065.1| XBCP3
GL34	Epicatechin	-0.860714						0.7	0.8	-0.6	-0.6	-0.7	-0.7	-0.7	-0.8	-0.8	-0.9	-0.8	-0.9	-0.9	-0.5	-0.8	-0.8	-0.7	-0.7	-0.8	-0.8	-0.8	-0.7	-0.7	-0.7	-0.7	Potri.017G037900.1.p1| RCI3
GL34	L-Fucose	-0.878571						0.5	0.7	-0.5	-0.6	-0.6	-0.5	-0.7	-0.6	-0.7	-0.7	-0.6	-0.7	-0.7	-0.5	-0.7	-0.7	-0.8	-0.7	-0.6	-0.7	-0.7	-0.6	-0.7	-0.7	-0.5	Potra000192g00796.1| CBR
GL34	Hexose	-0.875						0.6	0.7	-0.4	-0.6	-0.5	-0.4	-0.6	-0.6	-0.6	-0.7	-0.5	-0.6	-0.6	-0.7	-0.7	-0.7	-0.7	-0.6	-0.5	-0.6	-0.6	-0.6	-0.6	-0.6	-0.5	Potra000008g00040.2| GlcNAc1pUT1
OTU1	L-Threonic acid	-0.878571						0.7	0.7	-0.4	-0.6	-0.5	-0.6	-0.6	-0.6	-0.7	-0.8	-0.6	-0.7	-0.7	-0.6	-0.7	-0.7	-0.7	-0.6	-0.6	-0.6	-0.6	-0.6	-0.6	-0.6	-0.4	Potri.001G307200.1.p1| CAD9
SBP1	Rhamnose	0.853571						0.8	0.7	-0.5	-0.5	-0.6	-0.6	-0.6	-0.6	-0.7	-0.8	-0.6	-0.7	-0.7	-0.6	-0.7	-0.8	-0.8	-0.6	-0.6	-0.6	-0.6	-0.6	-0.6	-0.5	-0.5	Potri.004G044700.1.p1| Uncharacterized protein
ER domain	6-Deoxyhexose	0.857143						0.9	0.6	-0.4	-0.6	-0.6	-0.5	-0.7	-0.6	-0.6	-0.7	-0.6	-0.6	-0.6	-0.7	-0.7	-0.7	-0.7	-0.6	-0.6	-0.6	-0.6	-0.6	-0.6	-0.5	-0.5	Potra003882g23311.1| HTA12
ER domain	L-Alanine	-0.892857						0.7	0.8	-0.7	-0.7	-0.8	-0.7	-0.8	-0.7	-0.8	-0.8	-0.7	-0.8	-0.7	-0.6	-0.7	-0.6	-0.6	-0.6	-0.6	-0.7	-0.6	-0.5	-0.5	-0.6	-0.5	Potra000569g04200.1| Y3126
ER domain	L-Fucose	0.864286						0.8	0.8	-0.6	-0.7	-0.8	-0.7	-0.9	-0.7	-0.7	-0.7	-0.7	-0.7	-0.7	-0.6	-0.7	-0.7	-0.6	-0.7	-0.7	-0.7	-0.6	-0.5	-0.5	-0.7	-0.6	Potri.018G063300.1.p1| PRXQ
ATPeV1H	L-Threonic acid	-0.946429						0.8	0.8	-0.6	-0.6	-0.7	-0.7	-0.8	-0.7	-0.8	-0.7	-0.7	-0.8	-0.8	-0.6	-0.8	-0.7	-0.8	-0.7	-0.7	-0.7	-0.7	-0.6	-0.6	-0.7	-0.6	Potra008962g26264.1| CML
ATPeV1H	Protocatechuic acid	-0.875						0.6	0.8	-0.6	-0.6	-0.7	-0.6	-0.7	-0.7	-0.8	-0.7	-0.7	-0.8	-0.8	-0.4	-0.6	-0.6	-0.6	-0.6	-0.7	-0.6	-0.6	-0.5	-0.5	-0.6	-0.6	Potra003846g23121.1| BG1
ATPeV1H	p-Coumaric acid	-0.889286						0.4	0.5	-0.6	-0.6	-0.7	-0.5	-0.7	-0.5	-0.7	-0.5	-0.4	-0.6	-0.5	-0.6	-0.5	-0.5	-0.5	-0.4	-0.4	-0.4	-0.5	-0.4	-0.4	-0.4	-0.2	Potra003007g20516.1| CAC1
ATPeV1H	Rutinose	-0.864286
ATPeV1H	Disaccharide	-0.867857
RAB6-interacting golgin	Rhamnose	-0.864286
RAB6-interacting golgin	Protocatechuic acid	-0.867857
RAB6-interacting golgin	D-Gluconic acid	-0.857143
RAB6-interacting golgin	Pyrogallol	-0.857143
VAM3	Rhamnose	-0.871429
PME2	L-Threonic acid	-0.864286
EEF2KMT	Protocatechuic acid	0.907143
DOX1	L-Alanine	-0.928571
HTA12	Protocatechuic acid	-0.889286
HTA12	Pyrogallol	-0.95
H4	Pyrogallol	-0.860714
ELI3-2	Ribose	0.857143
ELI3-2	Pentose	0.871429
ELI3-2	Levoglucosan	0.871429
BGAL8	Rhamnose	-0.864286
BGAL8	Protocatechuic acid	-0.878571
ACX3	Rhamnose	0.925
ACX3	Protocatechuic acid	0.917857
ACX3	p-Coumaric acid	0.9
ACX3	D-Gluconic acid	0.957143
ACX3	Pyrogallol	0.889286
SCPL49	Rhamnose	-0.871429
SCPL49	Protocatechuic acid	-0.867857
RPN1A	6-Deoxyhexose	0.864286
PK FP	Protocatechuic acid	0.857143
PK FP	p-Coumaric acid	0.864286
PDC	Hydroxylamine	-0.875
SYP52	L-Threonic acid	-0.867857
SYP52	Protocatechuic acid	-0.857143
PME3	L-Threonic acid	-0.896429
Reticulon-like protein	L-Threonic acid	0.885714
Reticulon-like protein	Ribose	0.857143
Reticulon-like protein	Rutinose	0.860714
Reticulon-like protein	Levoglucosan	0.864286
Reticulon-like protein	L-Quinic acid	0.857143
PAE11	Protocatechuic acid	-0.892857
PAE11	6-Deoxyhexose	-0.867857
AARE	Pentose	0.860714
AARE	L-Alanine	-0.896429
OGDH	Epicatechin	0.857143
OGDH	L-Alanine	-0.878571
CBR	L-Threonic acid	-0.871429
CBR	Protocatechuic acid	-0.864286
CBR	Rutinose	-0.875
CBR	Epicatechin	-0.857143
qor	Pentose	0.882143
qor	L-Alanine	-0.864286
qor	Levoglucosan	0.853571
ATS3B	Taxifolin	-0.867857
PRXQ	Ribose	-0.853571
PRXQ	Epicatechin	-0.860714
PRXQ	Hexose	-0.857143
PRXQ	Guaiacylglycerol	-0.857143
VIP1	L-Threonic acid	-0.867857
VIP1	Protocatechuic acid	-0.882143
VIP1	p-Coumaric acid	-0.928571
VIP1	Disaccharide	-0.946429
RER4	Protocatechuic acid	0.875
RER4	D-Gluconic acid	0.871429
sks5	L-Threonic acid	-0.860714
Y3126	Ribose	-0.896429
Y3126	Rutinose	-0.864286
Y3126	Levoglucosan	-0.889286
Y3126	L-Fucose	-0.860714
Y3126	Hexose	-0.903571
Y3126	L-Quinic acid	-0.917857
Y3126	Guaiacylglycerol	-0.892857
Y3126	Chiro-Inositol	-0.857143
TWN2	L-Threonic acid	0.939286
TWN2	p-Coumaric acid	0.896429
TWN2	Rutinose	0.860714
TWN2	Disaccharide	0.935714
TWN2	Levoglucosan	0.864286
HS1	p-Coumaric acid	0.889286
HS1	D-Gluconic acid	0.871429
HS1	Disaccharide	0.896429
PYD2	L-Threonic acid	0.857143
PYD2	Ribose	0.878571
PYD2	Rhamnose	0.853571
PYD2	Protocatechuic acid	0.864286
PYD2	p-Coumaric acid	0.857143
PYD2	D-Gluconic acid	0.867857
PYD2	Rutinose	0.892857
PYD2	Epicatechin	0.878571
PYD2	Pyrogallol	0.853571
PYD2	Hexose	0.885714
DnaJ-like	Rhamnose	-0.907143
DnaJ-like	Protocatechuic acid	-0.860714
FolD 2	Rhamnose	0.878571
FolD 2	Protocatechuic acid	0.892857
CML	L-Threonic acid	-0.857143
CML	Epicatechin	-0.882143
CML	Hexose	-0.867857
nucleoside triphosphate hydrolase	Rhamnose	0.878571
nucleoside triphosphate hydrolase	Protocatechuic acid	0.889286
RP-LP0	L-Alanine	-0.878571
GSTF6	L-Threonic acid	0.928571
GSTF6	Ribose	0.917857
GSTF6	p-Coumaric acid	0.903571
GSTF6	Rutinose	0.935714
GSTF6	Epicatechin	0.864286
GSTF6	Disaccharide	0.875
GSTF6	Pentose	0.867857
GSTF6	Levoglucosan	0.939286
GSTF6	L-Quinic acid	0.867857
GSTF6	Guaiacylglycerol	0.864286
HSP60	L-Threonic acid	0.878571
Probable protein Pop3	Disaccharide	0.857143
GLDH	L-Threonic acid	0.854089
GLDH	Levoglucosan	0.870306
ENO1	L-Alanine	-0.889286
ENO1	Chiro-Inositol	0.853571
cICDH	L-Alanine	-0.871429
PCK1	Hydroxylamine	-0.867857
ATGSTF13	Levoglucosan	0.896429
ATGSTF13	L-Quinic acid	0.857143
unknown	L-Fucose	-0.867857
GAPC1	Ribose	0.864286
GAPC1	Epicatechin	0.857143
GAPC1	L-Alanine	-0.882143
GAPC1	Levoglucosan	0.864286
GAPC1	L-Fucose	0.875
GAPC1	Coniferylalcohol, trans-	0.921429
EMB1467	Ribose	0.867857
EMB1467	L-Alanine	-0.921429
EMB1467	Hydroxylamine	-0.903571
EMB1467	Chiro-Inositol	0.885714
EMB1467	Coniferylalcohol, trans-	0.875
TR1	Ribose	0.917857
TR1	Rutinose	0.882143
TR1	Epicatechin	0.857143
TR1	L-Alanine	-0.885714
TR1	Levoglucosan	0.885714
TR1	L-Fucose	0.882143
TR1	Guaiacylglycerol	0.857143
TR1	Coniferylalcohol, trans-	0.867857
IAR3	L-Quinic acid	0.871429
surE	p-Coumaric acid	0.864286
surE	Taxifolin	0.946429
surE	Levoglucosan	0.853571
BG1	L-Alanine	0.864286
TTL	Hydroxylamine	-0.857143
NDUFS8	Coniferylalcohol, trans-	0.853571
GAOX	Rhamnose	0.864286
GAOX	Epicatechin	0.885714
GAOX	L-Alanine	-0.882143
EDA9	Protocatechuic acid	0.860714
NIC1	Ribose	0.910714
NIC1	Rutinose	0.889286
NIC1	Levoglucosan	0.860714
NIC1	L-Fucose	0.867857
NIC1	Hexose	0.889286
NIC1	Chiro-Inositol	0.860714
TIM	Rhamnose	-0.88531
XBCP3	Rutinose	-0.853571
XBCP3	Epicatechin	-0.878571
XBCP3	Guaiacylglycerol	-0.853571
LEA	L-Threonic acid	0.852547
LEA	Ribose	0.913316
LEA	Rutinose	0.899017
LEA	Pentose	0.920465
LEA	L-Alanine	-0.868633
LEA	Levoglucosan	0.895443
LEA	Chiro-Inositol	0.875782
EMB3003	Chiro-Inositol	0.860714
APM1	L-Alanine	-0.871429
HBPL1	p-Coumaric acid	-0.872208
HBPL1	6-Deoxyhexose	-0.866846
HBPL1	L-Fucose	-0.888293
CAC1	D-Gluconic acid	-0.857143
CAC1	Rutinose	-0.864286
ATPeF1B	Ribose	0.878571
ATPeF1B	L-Alanine	-0.896429
ATPeF1B	Chiro-Inositol	0.853571
IVD	Pyrogallol	-0.860714
IVD	Disaccharide	-0.857143
Desiccation-like protein	L-Threonic acid	0.854687
Desiccation-like protein	p-Coumaric acid	0.865598
EXLB1	L-Threonic acid	0.905604
EXLB1	Ribose	0.861961
EXLB1	6-Deoxyhexose	0.861961
EXLB1	Rutinose	0.880145
EXLB1	Epicatechin	0.894693
Major allergen Pru	L-Quinic acid	0.917857
UGT71C4	L-Quinic acid	0.9

## Sheet: Table S8
Supplementary Table S8. Comparison of poplar, oak and sweet chestnut Phytophthora response proteins. Supplementary table to Figure 8.
Similar response
Contrasting response or poplar-specific
Similar response found only in one species
	Name	Map annotation	Annotation	Poplar	Oak	Chestnut	Consensus [Oak]	Consensus [Chestnut]
Potra000008g00040.2	UDPGP type 1 family	GlcNAc1pUT1	Protein family	DOWN	Matching/Mixed		Matching/Mixed
Potra000008g00040.2	AT1G31070	GlcNAc1pUT1	AGI	DOWN	Matching/Mixed		Matching/Mixed
Potra000008g00040.2	2.7.7.23; 2.7.7.83	GlcNAc1pUT1	EC	DOWN	Matching/Mixed		Matching/Mixed
Potra000013g00066.1	Adenylate kinase family	ADK1	Protein family	DOWN	Contrasting		Contrasting
Potra000013g00066.1	AT5G63400	ADK1	AGI	DOWN	Contrasting		Contrasting
Potra000013g00066.1	2.7.4.3	ADK1	EC	DOWN	Contrasting		Contrasting
Potra000016g00090.1	Class I-like SAM-binding methyltransferase superfamily, Cation-dependent O-methyltransferase family, CCoAMT subfamily	CCOAMT	Protein family	DOWN	Matching/Mixed	Contrasting	Matching/Mixed	Contrasting
Potra000016g00090.1	AT1G67980	CCOAMT	AGI	DOWN	Contrasting		Matching/Mixed	Contrasting
Potra000016g00090.1	2.1.1.104	CCOAMT	EC	DOWN	Matching/Mixed	Contrasting	Matching/Mixed	Contrasting
Potra000026g00128.2	Short-chain dehydrogenases/reductases (SDR) family	SDR1	Protein family	UP	Matching/Mixed	Matching/Mixed	Matching/Mixed	Matching/Mixed
Potra000026g00128.2	AT3G61220	SDR1	AGI	UP	Matching/Mixed	Contrasting	Matching/Mixed	Matching/Mixed
Potra000026g00128.2	1.1.1.-; 1.1.1.208	SDR1	EC	UP	Matching/Mixed	Matching/Mixed	Matching/Mixed	Matching/Mixed
Potra000071g00257.1	Peptidase S14 family		Protein family	UP			Poplar-specific	Poplar-specific
Potra000076g00273.1	Peroxidase family, Classical plant (class III) peroxidase subfamily	RCI3	Protein family	UP	Matching/Mixed	Matching/Mixed	Matching/Mixed	Matching/Mixed
Potra000076g00273.1	AT1G05260	RCI3	AGI	UP	Matching/Mixed		Matching/Mixed	Matching/Mixed
Potra000076g00273.1	1.11.1.7	RCI3	EC	UP	Matching/Mixed	Matching/Mixed	Matching/Mixed	Matching/Mixed
Potra000093g00314.1	Isocitrate and isopropylmalate dehydrogenases family	IDH2	Protein family	UP	Matching/Mixed	Matching/Mixed	Matching/Mixed	Matching/Mixed
Potra000093g00314.1	1.1.1.42	IDH2	EC	UP	Contrasting		Matching/Mixed	Matching/Mixed
Potra000149g00523.1	Lyase 1 family, Argininosuccinate lyase subfamily	argH	Protein family	DOWN			Poplar-specific	Poplar-specific
Potra000149g00523.1	4.3.2.1	argH	EC	DOWN			Poplar-specific	Poplar-specific
Potra000162g00594.1	Histone H2A family	HTA7	Protein family	DOWN	Contrasting		Contrasting
Potra000166g00617.1	ACBP family	ACBP6	Protein family	UP		Matching/Mixed		Matching/Mixed
Potra000174g00653.1	GORAB family		Protein family	DOWN			Poplar-specific	Poplar-specific
Potra000177g00678.1	AT4G02340		AGI	UP	Matching/Mixed	Matching/Mixed	Matching/Mixed	Matching/Mixed
Potra000178g00687.1	Heat shock protein 70 (TC 1.A.33) family, DnaK subfamily	HSP70	Protein family	UP	Matching/Mixed	Matching/Mixed	Matching/Mixed	Matching/Mixed
Potra000178g00687.1	AT3G12580	HSP70	AGI	UP		Contrasting	Matching/Mixed	Matching/Mixed
Potra000192g00796.1	Flavoprotein pyridine nucleotide cytochrome reductase family	CBR	Protein family	DOWN	Matching/Mixed	Matching/Mixed	Matching/Mixed	Matching/Mixed
Potra000192g00796.1	AT5G17770	CBR	AGI	DOWN	Matching/Mixed	Matching/Mixed	Matching/Mixed	Matching/Mixed
Potra000192g00796.1	1.6.2.2	CBR	EC	DOWN	Matching/Mixed	Matching/Mixed	Matching/Mixed	Matching/Mixed
Potra000193g00819.1	AT1G10200	WLIM1	AGI	DOWN		Matching/Mixed		Matching/Mixed
Potra000250g00982.1	Aldo/keto reductase family	ATB2	Protein family	UP	Matching/Mixed	Matching/Mixed	Matching/Mixed	Matching/Mixed
Potra000250g00982.1	AT1G60710	ATB2	AGI	UP	Matching/Mixed	Contrasting	Matching/Mixed	Matching/Mixed
Potra000250g00982.1	1.1.1.-	ATB2	EC	UP	Matching/Mixed	Matching/Mixed	Matching/Mixed	Matching/Mixed
Potra000282g01043.1	Isocitrate and isopropylmalate dehydrogenases family	cICDH	Protein family	UP	Matching/Mixed	Matching/Mixed	Matching/Mixed	Matching/Mixed
Potra000282g01043.1	1.1.1.42	cICDH	EC	UP	Contrasting		Matching/Mixed	Matching/Mixed
Potra000288g01055.1	PPP phosphatase family, PP-1 subfamily	TOPP4	Protein family	UP			Matching/Mixed	Matching/Mixed
Potra000288g01055.1	3.1.3.16	TOPP4	EC	UP	Matching/Mixed	Matching/Mixed	Matching/Mixed	Matching/Mixed
Potra000292g01065.1	Peptidase C1 family	XBCP3	Protein family	DOWN	Matching/Mixed		Matching/Mixed
Potra000300g01091.1	Adaptor complexes large subunit family	AP2A	Protein family	UP	Matching/Mixed		Matching/Mixed
Potra000302g01093.4	DIMINUTO family	DWF1	Protein family	DOWN	Matching/Mixed		Matching/Mixed
Potra000302g01093.4	AT3G19820	DWF1	AGI	DOWN	Matching/Mixed		Matching/Mixed
Potra000302g01093.4	1.3.1.72	DWF1	EC	DOWN	Matching/Mixed		Matching/Mixed
Potra000346g01221.1	Complex I LYR family	NDUFA6	Protein family	UP			Poplar-specific	Poplar-specific
Potra000346g01222.1	Cyclophilin-type PPIase family	PPIH	Protein family	DOWN	Matching/Mixed		Matching/Mixed	Matching/Mixed
Potra000346g01222.1	AT2G38730	PPIH	AGI	DOWN	Matching/Mixed		Matching/Mixed	Matching/Mixed
Potra000346g01222.1	5.2.1.8	PPIH	EC	DOWN	Matching/Mixed	Matching/Mixed	Matching/Mixed	Matching/Mixed
Potra000349g01266.1	Acyl-CoA dehydrogenase family	IVD	Protein family	DOWN	Matching/Mixed		Matching/Mixed
Potra000349g01266.1	AT3G45300	IVD	AGI	DOWN	Matching/Mixed		Matching/Mixed
Potra000349g01266.1	1.3.8.4	IVD	EC	DOWN	Matching/Mixed		Matching/Mixed
Potra000354g01357.1	AT1G03030		AGI	UP	Matching/Mixed		Matching/Mixed
Potra000358g01440.1	Small heat shock protein (HSP20) family	HSP20	Protein family	UP	Matching/Mixed	Contrasting	Matching/Mixed	Contrasting
Potra000358g01440.1	AT2G29500	HSP20	AGI	UP		Contrasting	Matching/Mixed	Contrasting
Potra000365g01475.1	Peptidase A1 family	APA1	Protein family	DOWN	Matching/Mixed	Matching/Mixed	Matching/Mixed	Matching/Mixed
Potra000365g01475.1	3.4.23.-	APA1	EC	DOWN	Matching/Mixed		Matching/Mixed	Matching/Mixed
Potra000370g01546.1	Glycosyl hydrolase 27 family		Protein family	DOWN		Matching/Mixed		Matching/Mixed
Potra000370g01546.1	3.2.1.22		EC	DOWN		Matching/Mixed		Matching/Mixed
Potra000372g01572.1	RRF family	RRF	Protein family	UP			Poplar-specific	Poplar-specific
Potra000397g01857.1	Eukaryotic ribosomal protein P1/P2 family	RP-LP1	Protein family	UP	Matching/Mixed		Matching/Mixed
Potra000397g01857.1	AT5G24510	RP-LP1	AGI	UP	Matching/Mixed		Matching/Mixed
Potra000402g01895.2	FMN-dependent alpha-hydroxy acid dehydrogenase family	HAOX1	Protein family	UP	Matching/Mixed	Contrasting	Matching/Mixed	Contrasting
Potra000402g01895.2	1.1.3.15	HAOX1	EC	UP	Matching/Mixed	Contrasting	Matching/Mixed	Contrasting
Potra000406g35666.1	NnrD/CARKD family	CARKD	Protein family	UP			Poplar-specific	Poplar-specific
Potra000406g35666.1	4.2.1.93	CARKD	EC	UP			Poplar-specific	Poplar-specific
Potra000418g02142.2	Proteasome subunit S2 family	RPN1A	Protein family	UP			Poplar-specific	Poplar-specific
Potra000422g02192.1	Serine/threonine dehydratase family	OMR1	Protein family	UP			Poplar-specific	Poplar-specific
Potra000422g02192.1	4.3.1.19	OMR1	EC	UP			Poplar-specific	Poplar-specific
Potra000423g02206.1	Glycerophosphoryl diester phosphodiesterase family	GDPD6	Protein family	UP	Contrasting		Contrasting
Potra000423g02206.1	3.1.4.46	GDPD6	EC	UP	Contrasting		Contrasting
Potra000443g02454.1	NmrA-type oxidoreductase family, Isoflavone reductase subfamily	PCBER1	Protein family	DOWN	Matching/Mixed	Matching/Mixed	Matching/Mixed	Matching/Mixed
Potra000443g02454.1	AT1G75280	PCBER1	AGI	DOWN	Contrasting	Contrasting	Matching/Mixed	Matching/Mixed
Potra000443g02454.1	1.3.1.-	PCBER1	EC	DOWN	Contrasting	Contrasting	Matching/Mixed	Matching/Mixed
Potra000443g02455.1	AT1G19530		AGI	DOWN		Matching/Mixed		Matching/Mixed
Potra000446g02491.2	Protein kinase superfamily, Ser/Thr protein kinase family	Y2267	Protein family	DOWN	Matching/Mixed	Matching/Mixed	Matching/Mixed	Matching/Mixed
Potra000448g02513.1	Peptidase M28 family, M28B subfamily	NAALAD	Protein family	UP			Poplar-specific	Poplar-specific
Potra000448g02513.1	3.4.17.21	NAALAD	EC	UP			Poplar-specific	Poplar-specific
Potra000453g02574.3	2-oxoacid dehydrogenase family	EMB3003	Protein family	UP	Matching/Mixed		Matching/Mixed
Potra000453g02574.3	AT1G34430	EMB3003	AGI	UP	Contrasting		Matching/Mixed
Potra000453g02574.3	2.3.1.12	EMB3003	EC	UP	Matching/Mixed		Matching/Mixed
Potra000460g02666.1	Thiolase-like superfamily, Thiolase family	PKT3	Protein family	UP	Contrasting	Matching/Mixed	Contrasting	Matching/Mixed
Potra000460g02666.1	AT2G33150	PKT3	AGI	UP	Contrasting	Matching/Mixed	Contrasting	Matching/Mixed
Potra000460g02666.1	2.3.1.16	PKT3	EC	UP	Contrasting	Matching/Mixed	Contrasting	Matching/Mixed
Potra000460g02679.1	EF-Ts family	EFTS	Protein family	UP	Matching/Mixed		Matching/Mixed
Potra000460g02679.1	AT4G11120	EFTS	AGI	UP	Matching/Mixed		Matching/Mixed
Potra000463g02695.1	Light-harvesting chlorophyll a/b-binding (LHC) protein family	LHCB2.2	Protein family	DOWN	Matching/Mixed	Matching/Mixed	Matching/Mixed	Matching/Mixed
Potra000464g02745.1	Transferase hexapeptide repeat family	CYT1	Protein family	UP			Poplar-specific	Poplar-specific
Potra000464g02745.1	2.7.7.13	CYT1	EC	UP			Poplar-specific	Poplar-specific
Potra000464g02746.1	EIF-3 subunit G family	EIF3G1	Protein family	DOWN	Contrasting		Contrasting
Potra000464g02746.1	AT3G11400	EIF3G1	AGI	DOWN	Contrasting		Contrasting
Potra000466g02778.3	Peroxidase family, Classical plant (class III) peroxidase subfamily	RCI3	Protein family	DOWN	Matching/Mixed	Matching/Mixed	Matching/Mixed	Matching/Mixed
Potra000466g02778.3	AT1G05260	RCI3	AGI	DOWN	Matching/Mixed		Matching/Mixed	Matching/Mixed
Potra000466g02778.3	1.11.1.7	RCI3	EC	DOWN	Matching/Mixed	Matching/Mixed	Matching/Mixed	Matching/Mixed
Potra000472g02849.1	Light-harvesting chlorophyll a/b-binding (LHC) protein family	LHB1B1	Protein family	DOWN	Matching/Mixed	Matching/Mixed	Matching/Mixed	Matching/Mixed
Potra000483g02978.8	TRAFAC class translation factor GTPase superfamily, Classic translation factor GTPase family, EF-Tu/EF-1A subfamily	ERF3	Protein family	UP		Matching/Mixed		Matching/Mixed
Potra000486g03004.2	Adaptor complexes medium subunit family	HAP13	Protein family	DOWN	Matching/Mixed		Matching/Mixed
Potra000493g03143.1	11S seed storage protein (globulins) family	Cupin	Protein family	DOWN		Matching/Mixed		Matching/Mixed
Potra000499g03195.1	AdoMet synthase family	SAM-2	Protein family	DOWN		Contrasting		Contrasting
Potra000499g03195.1	AT4G01850	SAM-2	AGI	DOWN		Contrasting		Contrasting
Potra000499g03195.1	2.5.1.6	SAM-2	EC	DOWN		Contrasting		Contrasting
Potra000510g03360.1	Endosulfine family		Protein family	UP			Poplar-specific	Poplar-specific
Potra000527g03636.2	Glyoxalase I family	GLX1	Protein family	UP			Poplar-specific	Poplar-specific
Potra000527g03636.2	4.4.1.5	GLX1	EC	UP			Poplar-specific	Poplar-specific
Potra000527g03650.4	Peptidase A1 family	APA1	Protein family	DOWN	Matching/Mixed	Matching/Mixed	Matching/Mixed	Matching/Mixed
Potra000527g03650.4	3.4.23.-	APA1	EC	DOWN	Matching/Mixed		Matching/Mixed	Matching/Mixed
Potra000545g03872.1	Eukaryotic initiation factor 4E family	LSP1	Protein family	DOWN	Matching/Mixed		Matching/Mixed
Potra000548g03917.1	AT5G23490		AGI	DOWN	Contrasting		Contrasting
Potra000562g04081.1	Glycosyl hydrolase 28 family		Protein family	UP	Contrasting	Matching/Mixed	Contrasting	Matching/Mixed
Potra000562g04081.1	AT1G48100		AGI	UP	Contrasting		Contrasting	Matching/Mixed
Potra000562g04081.1	3.2.1.15		EC	UP	Contrasting		Contrasting	Matching/Mixed
Potra000569g04200.1	Remorin family	Y3126	Protein family	DOWN		Matching/Mixed		Matching/Mixed
Potra000569g04200.1	AT3G61260	Y3126	AGI	DOWN		Matching/Mixed		Matching/Mixed
Potra000572g04244.1	Expansin family, Expansin-like A subfamily	EXLA2	Protein family	DOWN			Poplar-specific	Poplar-specific
Potra000573g04256.1	WrbA family	wrbA	Protein family	DOWN		Contrasting		Contrasting
Potra000573g04256.1	AT4G27270	wrbA	AGI	DOWN		Contrasting		Contrasting
Potra000573g04256.1	1.6.5.2	wrbA	EC	DOWN		Contrasting		Contrasting
Potra000586g04399.1	Class-II aminoacyl-tRNA synthetase family	GARS	Protein family	UP	Matching/Mixed	Matching/Mixed	Matching/Mixed	Matching/Mixed
Potra000586g04399.1	2.7.7.-; 6.1.1.14	GARS	EC	UP			Matching/Mixed	Matching/Mixed
Potra000591g04470.1	GOSR1 family	GOS12	Protein family	DOWN			Poplar-specific	Poplar-specific
Potra000595g04514.1	Phosphoribulokinase family	PRK	Protein family	UP	Matching/Mixed		Matching/Mixed
Potra000595g04514.1	AT1G32060	PRK	AGI	UP	Matching/Mixed		Matching/Mixed
Potra000595g04514.1	2.7.1.19	PRK	EC	UP	Matching/Mixed		Matching/Mixed
Potra000605g04594.1	AT3G04720	HEL	AGI	UP		Matching/Mixed	Matching/Mixed	Matching/Mixed
Potra000605g04594.1	3.1.-.-	HEL	EC	UP	Matching/Mixed	Matching/Mixed	Matching/Mixed	Matching/Mixed
Potra000606g04612.3	V-ATPase 116 kDa subunit family	VHA-A3	Protein family	DOWN			Poplar-specific	Poplar-specific
Potra000624g04745.3	PhyH family	PAHX	Protein family	UP		Matching/Mixed		Matching/Mixed
Potra000624g04745.3	AT2G01490	PAHX	AGI	UP		Matching/Mixed		Matching/Mixed
Potra000624g04745.3	1.14.11.18	PAHX	EC	UP		Matching/Mixed		Matching/Mixed
Potra000644g04927.2	Heat shock protein 70 (TC 1.A.33) family, HSP110/SSE subfamily	HSP70-14	Protein family	UP		Matching/Mixed		Matching/Mixed
Potra000664g05126.1	Small heat shock protein (HSP20) family	HSP20	Protein family	UP	Matching/Mixed	Contrasting	Matching/Mixed	Contrasting
Potra000664g05126.1	AT1G53540	HSP20	AGI	UP	Matching/Mixed	Contrasting	Matching/Mixed	Contrasting
Potra000670g05196.1	Short-chain dehydrogenases/reductases (SDR) family, FabI subfamily	MOD1	Protein family	DOWN	Matching/Mixed		Matching/Mixed
Potra000670g05196.1	AT2G05990	MOD1	AGI	DOWN	Matching/Mixed		Matching/Mixed
Potra000670g05196.1	1.3.1.9	MOD1	EC	DOWN	Matching/Mixed		Matching/Mixed
Potra000673g05214.1	Peptidase S10 family	scpl50	Protein family	UP	Matching/Mixed	Matching/Mixed	Matching/Mixed	Matching/Mixed
Potra000673g05214.1	3.4.16.-	scpl50	EC	UP	Matching/Mixed	Matching/Mixed	Matching/Mixed	Matching/Mixed
Potra000673g05217.1	Nudix hydrolase family	NUDX25	Protein family	DOWN	Matching/Mixed	Contrasting	Matching/Mixed	Contrasting
Potra000673g05217.1	3.6.1.17	NUDX25	EC	DOWN			Matching/Mixed	Contrasting
Potra000691g05364.1	Cytochrome b5 family	CB5-E	Protein family	DOWN		Contrasting		Contrasting
Potra000698g05432.2	Isocitrate and isopropylmalate dehydrogenases family	cICDH	Protein family	UP	Matching/Mixed	Matching/Mixed	Matching/Mixed	Matching/Mixed
Potra000698g05432.2	1.1.1.42	cICDH	EC	UP	Contrasting		Matching/Mixed	Matching/Mixed
Potra000713g05584.2	Glycosyl hydrolase 35 family	BGAL9	Protein family	DOWN	Matching/Mixed	Contrasting	Matching/Mixed	Contrasting
Potra000713g05584.2	3.2.1.23	BGAL9	EC	DOWN	Matching/Mixed	Contrasting	Matching/Mixed	Contrasting
Potra000727g05695.1	Peroxidase family	DOX1	Protein family	UP	Contrasting		Contrasting
Potra000727g05695.1	1.13.11.92	DOX1	EC	UP			Contrasting
Potra000729g05735.1	Peptidase S8 family	ARA12	Protein family	DOWN	Matching/Mixed	Matching/Mixed	Matching/Mixed	Matching/Mixed
Potra000729g05735.1	AT5G67360	ARA12	AGI	DOWN		Matching/Mixed	Matching/Mixed	Matching/Mixed
Potra000729g05735.1	3.4.21.-	ARA12	EC	DOWN	Matching/Mixed	Matching/Mixed	Matching/Mixed	Matching/Mixed
Potra000738g05818.1	Mitochondrial carrier (TC 2.A.29) family	PHT31	Protein family	UP		Matching/Mixed		Matching/Mixed
Potra000738g05818.1	AT5G14040	PHT31	AGI	UP		Matching/Mixed		Matching/Mixed
Potra000743g05864.1	'GDSL' lipolytic enzyme family	GDL71	Protein family	DOWN	Matching/Mixed	Matching/Mixed	Matching/Mixed	Matching/Mixed
Potra000743g05864.1	3.1.1.-	GDL71	EC	DOWN	Matching/Mixed	Contrasting	Matching/Mixed	Matching/Mixed
Potra000767g06058.1	Aldehyde dehydrogenase family	ALDH11A3	Protein family	UP	Matching/Mixed		Matching/Mixed
Potra000767g06058.1	1.2.1.9	ALDH11A3	EC	UP			Matching/Mixed
Potra000768g06070.1	Glycosyl hydrolase 27 family	E3.2.1.22B	Protein family	DOWN		Matching/Mixed		Matching/Mixed
Potra000768g06070.1	3.2.1.22	E3.2.1.22B	EC	DOWN		Matching/Mixed		Matching/Mixed
Potra000783g06171.1	Glycosyl hydrolase 20 family	HEXO1	Protein family	DOWN	Matching/Mixed		Matching/Mixed
Potra000783g06171.1	3.2.1.52	HEXO1	EC	DOWN	Matching/Mixed		Matching/Mixed
Potra000786g06233.1	Class-IV pyridoxal-phosphate-dependent aminotransferase family	EEF2KMT	Protein family	UP			Poplar-specific	Poplar-specific
Potra000792g06273.1	Glycosyl hydrolase 32 family	CWINV2	Protein family	UP	Matching/Mixed		Matching/Mixed
Potra000792g06273.1	3.2.1.26	CWINV2	EC	UP	Matching/Mixed		Matching/Mixed
Potra000799g06338.1	IMPDH/GMPR family	IMPDH	Protein family	UP			Poplar-specific	Poplar-specific
Potra000799g06338.1	1.1.1.205	IMPDH	EC	UP			Poplar-specific	Poplar-specific
Potra000808g06417.1	Peptidase S10 family	SCPL49	Protein family	DOWN	Matching/Mixed	Contrasting	Matching/Mixed	Contrasting
Potra000808g06417.1	3.4.16.-	SCPL49	EC	DOWN	Matching/Mixed	Contrasting	Matching/Mixed	Contrasting
Potra000830g06661.1	Eukaryotic ribosomal protein eS28 family	RPS28	Protein family	UP	Contrasting		Contrasting
Potra000830g06661.1	AT5G64140	RPS28	AGI	UP	Contrasting		Contrasting
Potra000837g06727.1	AT3G47930	GLDH	AGI	UP	Matching/Mixed		Matching/Mixed
Potra000837g06727.1	1.3.2.3	GLDH	EC	UP	Matching/Mixed		Matching/Mixed
Potra000841g06782.1	MICOS complex subunit Mic10 family	MINOS1	Protein family	UP			Poplar-specific	Poplar-specific
Potra000850g06871.1	Eukaryotic ribosomal protein eL19 family	RP-L19e	Protein family	UP			Poplar-specific	Poplar-specific
Potra000855g06922.1	Glycosyl hydrolase 3 family	BXL7	Protein family	UP		Matching/Mixed		Matching/Mixed
Potra000855g06922.1	3.2.1.-	BXL7	EC	UP				Matching/Mixed
Potra000855g06923.1	Glycosyl hydrolase 3 family	BXL7	Protein family	DOWN		Matching/Mixed		Matching/Mixed
Potra000855g06923.1	3.2.1.-	BXL7	EC	DOWN				Matching/Mixed
Potra000864g06982.1	PYR/PYL/RCAR abscisic acid intracellular receptor family		Protein family	DOWN	Contrasting	Matching/Mixed	Contrasting	Matching/Mixed
Potra000864g06982.1	AT4G32870		AGI	DOWN		Matching/Mixed	Contrasting	Matching/Mixed
Potra000875g07050.1	Protease inhibitor I3 (leguminous Kunitz-type inhibitor) family	KTI5	Protein family	DOWN	Contrasting	Contrasting	Contrasting	Contrasting
Potra000875g07050.1	AT1G17860	KTI5	AGI	DOWN	Contrasting	Contrasting	Contrasting	Contrasting
Potra000899g07292.1	TRAFAC class dynamin-like GTPase superfamily, Dynamin/Fzo/YdjA family	DL1C	Protein family	DOWN	Matching/Mixed		Matching/Mixed
Potra000899g07292.1	3.6.5.-	DL1C	EC	DOWN	Matching/Mixed		Matching/Mixed
Potra000905g07347.1	AT4G39860		AGI	UP	Contrasting		Contrasting
Potra000916g07434.2	Carboxylate-amine ligase family, Glutamate--cysteine ligase type 2 subfamily	GSH1	Protein family	DOWN			Poplar-specific	Poplar-specific
Potra000916g07434.2	6.3.2.2	GSH1	EC	DOWN			Poplar-specific	Poplar-specific
Potra000926g07502.1	Eukaryotic ribosomal protein eL39 family	RP-L39e	Protein family	UP			Poplar-specific	Poplar-specific
Potra000927g07529.1	Glycosyl hydrolase 35 family	BGAL10	Protein family	DOWN	Matching/Mixed	Contrasting	Matching/Mixed	Contrasting
Potra000927g07529.1	3.2.1.23	BGAL10	EC	DOWN	Matching/Mixed	Contrasting	Matching/Mixed	Contrasting
Potra000931g07591.1	NDK family	NDPK3	Protein family	UP			Poplar-specific	Poplar-specific
Potra000931g07591.1	2.7.4.6	NDPK3	EC	UP			Poplar-specific	Poplar-specific
Potra000945g07741.1	Tetraspanin (TM4SF) family	TET8	Protein family	DOWN		Matching/Mixed		Matching/Mixed
Potra000945g07741.1	AT2G23810	TET8	AGI	DOWN		Matching/Mixed		Matching/Mixed
Potra000969g07990.1	TCP-1 chaperonin family	CCT7	Protein family	UP			Poplar-specific	Poplar-specific
Potra000971g08018.1	Cytochrome P450 family	CYP81K1	Protein family	UP	Matching/Mixed	Matching/Mixed	Matching/Mixed	Matching/Mixed
Potra000971g08018.1	1.14.14.-	CYP81K1	EC	UP			Matching/Mixed	Matching/Mixed
Potra000979g08096.1	TBCC family	TBCCD1	Protein family	UP	Matching/Mixed		Matching/Mixed
Potra000979g08096.1	AT3G57890	TBCCD1	AGI	UP	Matching/Mixed		Matching/Mixed
Potra000979g08101.1	Polygalacturonase-inhibiting protein family	PGIP1	Protein family	DOWN	Matching/Mixed		Matching/Mixed
Potra000979g08101.1	AT5G06860	PGIP1	AGI	DOWN	Matching/Mixed		Matching/Mixed
Potra000997g08291.1	Actin-binding proteins ADF family	ADF4	Protein family	DOWN	Matching/Mixed	Contrasting	Matching/Mixed	Contrasting
Potra000997g08291.1	AT5G59890	ADF4	AGI	DOWN	Matching/Mixed	Contrasting	Matching/Mixed	Contrasting
Potra000999g08313.2	TRAPP small subunits family, BET3 subfamily	TRAPPC6	Protein family	DOWN			Poplar-specific	Poplar-specific
Potra001028g08625.1	GST superfamily, Phi family	ATGSTF13	Protein family	UP			Contrasting	Matching/Mixed
Potra001028g08625.1	2.5.1.18	ATGSTF13	EC	UP	Contrasting	Matching/Mixed	Contrasting	Matching/Mixed
Potra001043g08838.1	Eukaryotic ribosomal protein eL15 family	RP-L15e	Protein family	UP			Poplar-specific	Poplar-specific
Potra001048g08907.1	STT3 family	STT3B	Protein family	UP	Contrasting		Contrasting
Potra001048g08907.1	AT1G34130	STT3B	AGI	UP	Contrasting		Contrasting
Potra001048g08907.1	2.4.99.18	STT3B	EC	UP	Contrasting		Contrasting
Potra001050g08927.1	PsbO family	PSBO2	Protein family	DOWN	Contrasting		Contrasting
Potra001050g08927.1	AT3G50820	PSBO2	AGI	DOWN	Contrasting		Contrasting
Potra001053g09008.1	GHMP kinase family, Mevalonate kinase subfamily	MK	Protein family	UP		Matching/Mixed		Matching/Mixed
Potra001053g09008.1	2.7.1.36	MK	EC	UP				Matching/Mixed
Potra001053g09011.3	Amidase family	AMI1	Protein family	UP	Contrasting		Contrasting
Potra001053g09011.3	3.5.1.4	AMI1	EC	UP	Contrasting		Contrasting
Potra001058g09077.1	PITHD1 family	PITH1	Protein family	DOWN			Poplar-specific	Poplar-specific
Potra001065g09156.1	Diaminopimelate epimerase family	dapF	Protein family	UP			Poplar-specific	Poplar-specific
Potra001065g09156.1	5.1.1.7	dapF	EC	UP			Poplar-specific	Poplar-specific
Potra001069g09226.1	AT2G15220	NYN	AGI	DOWN	Matching/Mixed	Contrasting	Matching/Mixed	Contrasting
Potra001081g09350.1	Four-carbon acid sugar kinase family		Protein family	UP			Poplar-specific	Poplar-specific
Potra001097g09556.2	Zinc-containing alcohol dehydrogenase family, Class-III subfamily	HOT5	Protein family	UP	Contrasting	Contrasting	Contrasting	Contrasting
Potra001097g09556.2	AT5G43940	HOT5	AGI	UP		Contrasting	Contrasting	Contrasting
Potra001097g09556.2	1.1.1.-; 1.1.1.1; 1.1.1.284	HOT5	EC	UP			Contrasting	Contrasting
Potra001098g09576.1	SHMT family	SHM4	Protein family	DOWN			Poplar-specific	Poplar-specific
Potra001098g09576.1	2.1.2.1	SHM4	EC	DOWN			Poplar-specific	Poplar-specific
Potra001101g09606.1	FKBP-type PPIase family	FKBP12	Protein family	DOWN	Matching/Mixed	Matching/Mixed	Matching/Mixed	Matching/Mixed
Potra001101g09606.1	AT5G64350	FKBP12	AGI	DOWN	Matching/Mixed		Matching/Mixed	Matching/Mixed
Potra001101g09606.1	5.2.1.8	FKBP12	EC	DOWN	Matching/Mixed	Matching/Mixed	Matching/Mixed	Matching/Mixed
Potra001109g09716.3	TCP-1 chaperonin family	CCT2	Protein family	UP			Poplar-specific	Poplar-specific
Potra001110g09737.1	OHCU decarboxylase family; Transthyretin family, 5-hydroxyisourate hydrolase subfamily	TTL	Protein family	UP	Matching/Mixed		Matching/Mixed
Potra001110g09737.1	AT5G58220	TTL	AGI	UP	Matching/Mixed		Matching/Mixed
Potra001110g09737.1	3.5.2.17; 4.1.1.97	TTL	EC	UP	Matching/Mixed		Matching/Mixed
Potra001117g09842.1	Plant LTP family, PEARLI1 subfamily		Protein family	DOWN	Matching/Mixed		Matching/Mixed
Potra001126g09920.1	Threonine synthase family	thrC	Protein family	UP	Contrasting		Contrasting
Potra001126g09920.1	AT1G72810	thrC	AGI	UP	Contrasting		Contrasting
Potra001126g09920.1	4.2.3.1	thrC	EC	UP	Contrasting		Contrasting
Potra001137g09958.1	TRAFAC class dynamin-like GTPase superfamily, Dynamin/Fzo/YdjA family	DRP3A	Protein family	DOWN	Matching/Mixed		Matching/Mixed
Potra001137g09958.1	AT4G33650	DRP3A	AGI	DOWN	Matching/Mixed		Matching/Mixed
Potra001167g10122.1	Germin family	GLP7	Protein family	DOWN	Matching/Mixed	Contrasting	Matching/Mixed	Contrasting
Potra001177g10196.1	V-ATPase H subunit family	ATPeV1H	Protein family	DOWN			Poplar-specific	Poplar-specific
Potra001178g10216.1	Remorin family		Protein family	DOWN		Matching/Mixed		Matching/Mixed
Potra001184g10263.4	1.2.4.1	MAB1	EC	UP	Matching/Mixed		Matching/Mixed
Potra001193g10323.1	AT2G37550	AGD7	AGI	UP	Contrasting		Contrasting
Potra001199g10362.1	RuBisCO small chain family	RBCS1A	Protein family	DOWN	Matching/Mixed		Matching/Mixed
Potra001199g10362.1	AT1G67090	RBCS1A	AGI	DOWN	Matching/Mixed		Matching/Mixed
Potra001208g10460.1	NADH dehydrogenase family	NDB3	Protein family	UP	Matching/Mixed		Matching/Mixed
Potra001208g10460.1	1.6.5.9	NDB3	EC	UP			Matching/Mixed
Potra001210g30658.1	Class I-like SAM-binding methyltransferase superfamily, Cation-independent O-methyltransferase family, COMT subfamily	OMT1	Protein family	UP	Matching/Mixed	Matching/Mixed	Matching/Mixed	Matching/Mixed
Potra001210g30658.1	AT5G54160	OMT1	AGI	UP	Matching/Mixed	Matching/Mixed	Matching/Mixed	Matching/Mixed
Potra001210g30658.1	2.1.1.4; 2.1.1.42; 2.1.1.68	OMT1	EC	UP	Matching/Mixed	Matching/Mixed	Matching/Mixed	Matching/Mixed
Potra001211g10471.1	Small GTPase superfamily, Rab family	RABA1d	Protein family	DOWN	Matching/Mixed		Matching/Mixed
Potra001218g10512.1	Thaumatin family	OSM34	Protein family	UP	Matching/Mixed	Matching/Mixed	Matching/Mixed	Matching/Mixed
Potra001218g10512.1	AT4G11650	OSM34	AGI	UP	Matching/Mixed	Matching/Mixed	Matching/Mixed	Matching/Mixed
Potra001244g10682.1	Peroxidase family, Classical plant (class III) peroxidase subfamily	RHS19	Protein family	UP	Matching/Mixed	Matching/Mixed	Matching/Mixed	Matching/Mixed
Potra001244g10682.1	AT5G67400	RHS19	AGI	UP	Matching/Mixed	Matching/Mixed	Matching/Mixed	Matching/Mixed
Potra001244g10682.1	1.11.1.7	RHS19	EC	UP	Matching/Mixed	Matching/Mixed	Matching/Mixed	Matching/Mixed
Potra001246g10697.1	Fatty acid desaturase type 2 family	SSI2	Protein family	UP			Poplar-specific	Poplar-specific
Potra001246g10697.1	1.14.19.2	SSI2	EC	UP			Poplar-specific	Poplar-specific
Potra001253g10793.1	Peroxidase family, Ascorbate peroxidase subfamily	APX3	Protein family	DOWN	Contrasting		Contrasting
Potra001253g10793.1	1.11.1.11	APX3	EC	DOWN	Contrasting		Contrasting
Potra001262g10899.1	EXORDIUM family	EXL3	Protein family	DOWN	Matching/Mixed		Matching/Mixed
Potra001284g11080.1	EMC8/EMC9 family	emb2731	Protein family	UP			Poplar-specific	Poplar-specific
Potra001301g11198.1	ABC transporter superfamily, ABCF family, EF3 (TC 3.A.1.121) subfamily	ABCF3	Protein family	UP		Matching/Mixed		Matching/Mixed
Potra001301g11198.1	AT1G64550	ABCF3	AGI	UP		Contrasting		Matching/Mixed
Potra001311g11266.1	Universal ribosomal protein uL29 family	RP-L35e	Protein family	UP	Contrasting		Contrasting
Potra001339g11481.1	Aldehyde dehydrogenase family	ALDH7B4	Protein family	UP	Matching/Mixed		Matching/Mixed
Potra001339g11481.1	1.2.1.3	ALDH7B4	EC	UP	Matching/Mixed		Matching/Mixed
Potra001350g11585.1	LDH/MDH superfamily, LDH family	LDH	Protein family	DOWN		Contrasting		Contrasting
Potra001350g11585.1	AT4G17260	LDH	AGI	DOWN		Contrasting		Contrasting
Potra001350g11585.1	1.1.1.27	LDH	EC	DOWN		Contrasting		Contrasting
Potra001361g11637.2	Acyl-CoA oxidase family	ACX3	Protein family	UP			Poplar-specific	Poplar-specific
Potra001361g11637.2	1.3.3.6	ACX3	EC	UP			Poplar-specific	Poplar-specific
Potra001361g11639.1	Small GTPase superfamily, Rab family	RABA1f	Protein family	DOWN	Matching/Mixed		Matching/Mixed
Potra001385g11801.1	Peptidase M16 family	PMPCA	Protein family	UP	Matching/Mixed		Matching/Mixed
Potra001385g11801.1	AT1G51980	PMPCA	AGI	UP	Contrasting		Matching/Mixed
Potra001397g11882.1	Pirin family	K06911	Protein family	DOWN	Matching/Mixed		Matching/Mixed
Potra001397g11882.1	AT2G43120	K06911	AGI	DOWN	Matching/Mixed		Matching/Mixed
Potra001402g11908.1	AT4G34660	SH3P2	AGI	DOWN	Matching/Mixed	Contrasting	Matching/Mixed	Contrasting
Potra001442g12125.2	Ubiquitin-activating E1 family	UBA1	Protein family	UP			Poplar-specific	Poplar-specific
Potra001442g12125.2	6.2.1.45	UBA1	EC	UP			Poplar-specific	Poplar-specific
Potra001443g12141.1	AT2G16760		AGI	UP	Matching/Mixed		Matching/Mixed
Potra001459g12269.1	SPIRAL1 family	SP1L5	Protein family	DOWN			Poplar-specific	Poplar-specific
Potra001483g12389.2	Complex I 75 kDa subunit family	EMB1467	Protein family	UP			Matching/Mixed
Potra001483g12389.2	7.1.1.2	EMB1467	EC	UP	Matching/Mixed		Matching/Mixed
Potra001498g12497.1	Diphosphomevalonate decarboxylase family	MVD	Protein family	UP	Contrasting		Contrasting
Potra001498g12497.1	AT3G54250	MVD	AGI	UP	Contrasting		Contrasting
Potra001498g12497.1	4.1.1.33	MVD	EC	UP	Contrasting		Contrasting
Potra001507g12582.1	Peptidase S8 family	XSP1	Protein family	DOWN	Matching/Mixed	Matching/Mixed	Matching/Mixed	Matching/Mixed
Potra001507g12582.1	AT4G00230	XSP1	AGI	DOWN		Contrasting	Matching/Mixed	Matching/Mixed
Potra001507g12582.1	3.4.21.-	XSP1	EC	DOWN	Matching/Mixed	Matching/Mixed	Matching/Mixed	Matching/Mixed
Potra001510g12592.1	Peptidase A1 family	ASPA	Protein family	DOWN	Matching/Mixed	Matching/Mixed	Matching/Mixed	Matching/Mixed
Potra001510g12592.1	AT5G10770	ASPA	AGI	DOWN	Matching/Mixed		Matching/Mixed	Matching/Mixed
Potra001510g12592.1	3.4.23.-	ASPA	EC	DOWN	Matching/Mixed		Matching/Mixed	Matching/Mixed
Potra001518g12643.1	RETICULATA family	RER4	Protein family	UP			Poplar-specific	Poplar-specific
Potra001527g12695.1	S1FA transcription factor family		Protein family	UP			Poplar-specific	Poplar-specific
Potra001531g12718.1	Small heat shock protein (HSP20) family	HSP17.6II	Protein family	UP	Matching/Mixed	Contrasting	Matching/Mixed	Contrasting
Potra001531g12718.1	AT5G12020	HSP17.6II	AGI	UP		Contrasting	Matching/Mixed	Contrasting
Potra001567g12954.1	GHMP kinase family, Homoserine kinase subfamily	HSK	Protein family	UP			Poplar-specific	Poplar-specific
Potra001567g12954.1	2.7.1.39	HSK	EC	UP			Poplar-specific	Poplar-specific
Potra001567g12956.2	Protein kinase superfamily, Ser/Thr protein kinase family, CDPK subfamily	CPK6	Protein family	UP	Contrasting		Matching/Mixed	Matching/Mixed
Potra001567g12956.2	AT2G17290	CPK6	AGI	UP	Contrasting		Matching/Mixed	Matching/Mixed
Potra001567g12956.2	2.7.11.1	CPK6	EC	UP	Matching/Mixed	Matching/Mixed	Matching/Mixed	Matching/Mixed
Potra001632g13414.1	Type II pantothenate kinase family; Damage-control phosphatase family, Phosphopantetheine phosphatase II subfamily	PANK2	Protein family	UP			Poplar-specific	Poplar-specific
Potra001632g13414.1	2.7.1.33; 3.1.3.-	PANK2	EC	UP			Poplar-specific	Poplar-specific
Potra001650g13522.1	Expansin family, Expansin-like B subfamily	EXLB1	Protein family	UP	Matching/Mixed	Matching/Mixed	Matching/Mixed	Matching/Mixed
Potra001650g13522.1	AT4G17030	EXLB1	AGI	UP	Matching/Mixed	Matching/Mixed	Matching/Mixed	Matching/Mixed
Potra001654g13577.1	Protein kinase superfamily, CMGC Ser/Thr protein kinase family, MAP kinase subfamily	MPK6	Protein family	DOWN	Matching/Mixed		Matching/Mixed
Potra001654g13577.1	AT2G43790	MPK6	AGI	DOWN	Matching/Mixed		Matching/Mixed
Potra001654g13577.1	2.7.11.24	MPK6	EC	DOWN	Matching/Mixed		Matching/Mixed
Potra001660g13631.1	Cytochrome b5 family	CB5-B	Protein family	DOWN		Contrasting		Contrasting
Potra001670g13718.1	Class-I aminoacyl-tRNA synthetase family	LARS	Protein family	UP	Matching/Mixed	Matching/Mixed	Matching/Mixed	Matching/Mixed
Potra001670g13718.1	6.1.1.4	LARS	EC	UP	Contrasting		Matching/Mixed	Matching/Mixed
Potra001700g13884.1	Triosephosphate isomerase family	TIM	Protein family	DOWN	Matching/Mixed		Matching/Mixed
Potra001700g13884.1	5.3.1.1	TIM	EC	DOWN	Matching/Mixed		Matching/Mixed
Potra001705g13902.1	IQD family	IQD10	Protein family	DOWN	Matching/Mixed		Matching/Mixed
Potra001725g14038.3	Protein kinase superfamily, Ser/Thr protein kinase family, CK2 subfamily	CKA1	Protein family	DOWN			Matching/Mixed	Matching/Mixed
Potra001725g14038.3	2.7.11.1	CKA1	EC	DOWN	Matching/Mixed	Matching/Mixed	Matching/Mixed	Matching/Mixed
Potra001745g14219.2	DnaJ family, A/I subfamily	J2	Protein family	UP		Matching/Mixed		Matching/Mixed
Potra001745g14219.2	AT5G22060	J2	AGI	UP		Matching/Mixed		Matching/Mixed
Potra001748g14249.1	Zinc-containing alcohol dehydrogenase family	ATCAD4	Protein family	DOWN	Matching/Mixed	Matching/Mixed	Matching/Mixed	Matching/Mixed
Potra001748g14249.1	1.1.1.195	ATCAD4	EC	DOWN	Matching/Mixed	Matching/Mixed	Matching/Mixed	Matching/Mixed
Potra001754g33893.2	Plant LTP family	LP1	Protein family	DOWN	Matching/Mixed		Matching/Mixed
Potra001762g14337.1	Small heat shock protein (HSP20) family	HSP20	Protein family	UP	Matching/Mixed	Contrasting	Matching/Mixed	Contrasting
Potra001762g14337.1	AT2G29500	HSP20	AGI	UP		Contrasting	Matching/Mixed	Contrasting
Potra001769g14379.1	Class-I aminoacyl-tRNA synthetase family	TWN2	Protein family	UP	Matching/Mixed	Matching/Mixed	Matching/Mixed	Matching/Mixed
Potra001769g14379.1	AT1G14610	TWN2	AGI	UP	Matching/Mixed	Contrasting	Matching/Mixed	Matching/Mixed
Potra001769g14379.1	6.1.1.9	TWN2	EC	UP	Matching/Mixed	Contrasting	Matching/Mixed	Matching/Mixed
Potra001772g14417.1	REF/SRPP family		Protein family	UP	Matching/Mixed		Matching/Mixed
Potra001772g14417.1	AT1G67360		AGI	UP	Matching/Mixed		Matching/Mixed
Potra001772g14421.1	Tom20 family	TOM20-2	Protein family	UP			Poplar-specific	Poplar-specific
Potra001794g14551.2	Cytochrome P450 family	CYP76C4	Protein family	UP	Matching/Mixed	Matching/Mixed	Matching/Mixed	Matching/Mixed
Potra001794g14551.2	1.14.-.-	CYP76C4	EC	UP	Matching/Mixed	Matching/Mixed	Matching/Mixed	Matching/Mixed
Potra001809g14626.1	Glycosyl hydrolase 19 family, Chitinase class I subfamily	HCHIB	Protein family	UP	Matching/Mixed	Matching/Mixed	Matching/Mixed	Matching/Mixed
Potra001809g14626.1	AT3G12500	HCHIB	AGI	UP	Matching/Mixed	Matching/Mixed	Matching/Mixed	Matching/Mixed
Potra001809g14626.1	3.2.1.14	HCHIB	EC	UP	Matching/Mixed	Matching/Mixed	Matching/Mixed	Matching/Mixed
Potra001834g14751.1	Phytochrome family	PHYB	Protein family	DOWN			Poplar-specific	Poplar-specific
Potra001857g14870.1	Phosphoenolpyruvate carboxykinase (ATP) family	PCK1	Protein family	UP		Matching/Mixed		Matching/Mixed
Potra001857g14870.1	AT4G37870	PCK1	AGI	UP		Matching/Mixed		Matching/Mixed
Potra001857g14870.1	4.1.1.49	PCK1	EC	UP		Matching/Mixed		Matching/Mixed
Potra001887g15025.1	Metallo-dependent hydrolases superfamily, Hydantoinase/dihydropyrimidinase family	PYD2	Protein family	DOWN	Contrasting		Contrasting
Potra001887g15025.1	AT5G12200	PYD2	AGI	DOWN	Contrasting		Contrasting
Potra001887g15025.1	3.5.2.2	PYD2	EC	DOWN	Contrasting		Contrasting
Potra001904g15121.1	MLP family	MLP34	Protein family	UP	Matching/Mixed	Matching/Mixed	Matching/Mixed	Matching/Mixed
Potra001904g15121.1	AT1G70850	MLP34	AGI	UP		Matching/Mixed	Matching/Mixed	Matching/Mixed
Potra001908g15148.2	Peptidase S54 family		Protein family	UP			Poplar-specific	Poplar-specific
Potra001913g15187.1	Aldolase class II family, MtnB subfamily; HAD-like hydrolase superfamily, MasA/MtnC family	DEP1	Protein family	UP			Poplar-specific	Poplar-specific
Potra001913g15187.1	3.1.3.77; 4.2.1.109	DEP1	EC	UP			Poplar-specific	Poplar-specific
Potra001930g15297.1	Peptidase S14 family	CLP2	Protein family	DOWN			Poplar-specific	Poplar-specific
Potra001931g15303.1	PPP phosphatase family, BSU subfamily	BSL1	Protein family	UP	Contrasting		Matching/Mixed	Matching/Mixed
Potra001931g15303.1	AT4G03080	BSL1	AGI	UP	Contrasting		Matching/Mixed	Matching/Mixed
Potra001931g15303.1	3.1.3.16	BSL1	EC	UP	Matching/Mixed	Matching/Mixed	Matching/Mixed	Matching/Mixed
Potra001932g15315.1	AT4G21580		AGI	UP	Matching/Mixed		Matching/Mixed
Potra001933g15324.2	Small heat shock protein (HSP20) family	HSP23.6-MITO	Protein family	UP	Matching/Mixed	Contrasting	Matching/Mixed	Contrasting
Potra001938g15347.1	ATP-dependent AMP-binding enzyme family	OPCL1	Protein family	UP	Matching/Mixed	Matching/Mixed	Matching/Mixed	Matching/Mixed
Potra001938g15347.1	AT1G20510	OPCL1	AGI	UP	Matching/Mixed		Matching/Mixed	Matching/Mixed
Potra001938g15347.1	6.2.1.-	OPCL1	EC	UP	Matching/Mixed		Matching/Mixed	Matching/Mixed
Potra001955g15440.1	AT3G17210	HS1	AGI	DOWN	Contrasting	Contrasting	Contrasting	Contrasting
Potra001970g15535.1	GR-RBP family	GR-RBP3	Protein family	UP			Poplar-specific	Poplar-specific
Potra001983g15608.1	Glycosyl hydrolase 28 family		Protein family	DOWN	Matching/Mixed	Matching/Mixed	Matching/Mixed	Matching/Mixed
Potra002001g15709.1	Small heat shock protein (HSP20) family	HSP18.2	Protein family	UP	Matching/Mixed	Contrasting	Matching/Mixed	Contrasting
Potra002041g15948.1	BZIP family	VIP1	Protein family	DOWN			Poplar-specific	Poplar-specific
Potra002050g16002.1	DEAD box helicase family, DEAH subfamily	DHX8	Protein family	UP			Matching/Mixed	Matching/Mixed
Potra002050g16002.1	3.6.4.13	DHX8	EC	UP	Matching/Mixed	Matching/Mixed	Matching/Mixed	Matching/Mixed
Potra002063g16093.1	AT5G42300	UBL5	AGI	UP		Matching/Mixed		Matching/Mixed
Potra002078g16194.2	Polyadenylate-binding protein type-1 family	PAB8	Protein family	UP	Matching/Mixed	Matching/Mixed	Matching/Mixed	Matching/Mixed
Potra002081g16213.1	Plant LTP family		Protein family	DOWN	Matching/Mixed		Matching/Mixed
Potra002082g16231.1	Chorismate synthase family	EMB1144	Protein family	UP		Matching/Mixed		Matching/Mixed
Potra002082g16231.1	AT1G48850	EMB1144	AGI	UP		Matching/Mixed		Matching/Mixed
Potra002082g16231.1	4.2.3.5	EMB1144	EC	UP		Matching/Mixed		Matching/Mixed
Potra002101g16343.1	Syntaxin family	VAM3	Protein family	DOWN	Matching/Mixed		Matching/Mixed
Potra002101g16343.1	AT5G46860	VAM3	AGI	DOWN	Matching/Mixed		Matching/Mixed
Potra002104g16353.1	ETF beta-subunit/FixA family	ETFBETA	Protein family	UP			Poplar-specific	Poplar-specific
Potra002113g16411.1	Universal ribosomal protein uL18 family	RPL5B	Protein family	UP		Contrasting		Contrasting
Potra002114g16423.1	Complex I 23 kDa subunit family	NDUFS8	Protein family	UP			Matching/Mixed
Potra002114g16423.1	7.1.1.2	NDUFS8	EC	UP	Matching/Mixed		Matching/Mixed
Potra002122g16460.1	Cytochrome P450 family	FAH1	Protein family	DOWN	Matching/Mixed	Matching/Mixed	Matching/Mixed	Matching/Mixed
Potra002122g16460.1	AT4G36220	FAH1	AGI	DOWN		Matching/Mixed	Matching/Mixed	Matching/Mixed
Potra002122g16460.1	1.14.-.-	FAH1	EC	DOWN	Matching/Mixed	Matching/Mixed	Matching/Mixed	Matching/Mixed
Potra002129g16504.2	Patellin family	PATL5	Protein family	DOWN		Matching/Mixed		Matching/Mixed
Potra002140g16581.1	Cytochrome P450 family	TT7	Protein family	UP	Matching/Mixed	Matching/Mixed	Matching/Mixed	Matching/Mixed
Potra002140g16581.1	1.14.14.82	TT7	EC	UP			Matching/Mixed	Matching/Mixed
Potra002141g16583.1	AHA1 family		Protein family	UP			Poplar-specific	Poplar-specific
Potra002154g16662.1	DEFL family	LCR68	Protein family	DOWN	Matching/Mixed		Matching/Mixed
Potra002161g16692.4	UPRTase family	UPP	Protein family	DOWN	Contrasting		Contrasting
Potra002161g16692.4	AT3G53900	UPP	AGI	DOWN	Contrasting		Contrasting
Potra002161g16692.4	2.4.2.9	UPP	EC	DOWN	Contrasting		Contrasting
Potra002179g16807.1	Eukaryotic ribosomal protein eL43 family	RP-L37Ae	Protein family	UP			Poplar-specific	Poplar-specific
Potra002209g17012.6	14-3-3 family	RCI1A	Protein family	UP		Matching/Mixed		Matching/Mixed
Potra002270g17409.1	Bacterial ribosomal protein bL12 family	RPL12-A	Protein family	UP		Contrasting		Contrasting
Potra002311g17626.1	Cytochrome P450 family	FAH1	Protein family	DOWN	Matching/Mixed	Matching/Mixed	Matching/Mixed	Matching/Mixed
Potra002311g17626.1	AT4G36220	FAH1	AGI	DOWN		Matching/Mixed	Matching/Mixed	Matching/Mixed
Potra002311g17626.1	1.14.-.-	FAH1	EC	DOWN	Matching/Mixed	Matching/Mixed	Matching/Mixed	Matching/Mixed
Potra002311g17634.4	Peptidase S28 family		Protein family	UP	Matching/Mixed		Matching/Mixed
Potra002313g17649.1	Histone H4 family	H4	Protein family	DOWN			Poplar-specific	Poplar-specific
Potra002317g17672.2	Phosphoenolpyruvate carboxykinase (ATP) family	PCK1	Protein family	UP		Matching/Mixed		Matching/Mixed
Potra002317g17672.2	AT4G37870	PCK1	AGI	UP		Matching/Mixed		Matching/Mixed
Potra002317g17672.2	4.1.1.49	PCK1	EC	UP		Matching/Mixed		Matching/Mixed
Potra002320g17700.2	Zinc-containing alcohol dehydrogenase family	ELI3-2	Protein family	UP	Matching/Mixed	Contrasting	Matching/Mixed	Contrasting
Potra002320g17700.2	AT4G37990	ELI3-2	AGI	UP		Contrasting	Matching/Mixed	Contrasting
Potra002320g17700.2	1.1.1.195	ELI3-2	EC	UP	Matching/Mixed	Contrasting	Matching/Mixed	Contrasting
Potra002323g17770.1	Multicopper oxidase family	sks5	Protein family	DOWN	Matching/Mixed	Matching/Mixed	Matching/Mixed	Matching/Mixed
Potra002323g17770.1	AT1G76160	sks5	AGI	DOWN		Contrasting	Matching/Mixed	Matching/Mixed
Potra002339g17873.4	Aconitase/IPM isomerase family	ACO1	Protein family	UP	Contrasting	Matching/Mixed	Contrasting	Matching/Mixed
Potra002339g17873.4	AT4G35830	ACO1	AGI	UP		Matching/Mixed	Contrasting	Matching/Mixed
Potra002339g17873.4	4.2.1.3	ACO1	EC	UP	Contrasting	Matching/Mixed	Contrasting	Matching/Mixed
Potra002367g18032.1	MCTP family		Protein family	UP			Poplar-specific	Poplar-specific
Potra002395g18236.1	Cytochrome b5 family, MAPR subfamily	MAPR3	Protein family	UP			Poplar-specific	Poplar-specific
Potra002416g18375.6	Glucose-6-phosphate dehydrogenase family	G6PD6	Protein family	UP			Poplar-specific	Poplar-specific
Potra002416g18375.6	1.1.1.49	G6PD6	EC	UP			Poplar-specific	Poplar-specific
Potra002448g18542.1	Cytochrome P450 family	TT7	Protein family	UP	Matching/Mixed	Matching/Mixed	Matching/Mixed	Matching/Mixed
Potra002448g18542.1	1.14.14.82	TT7	EC	UP			Matching/Mixed	Matching/Mixed
Potra002461g18652.1	PP2C family		Protein family	UP	Matching/Mixed	Matching/Mixed	Matching/Mixed	Matching/Mixed
Potra002461g18652.1	3.1.3.16		EC	UP	Matching/Mixed	Matching/Mixed	Matching/Mixed	Matching/Mixed
Potra002472g18709.1	Peptidase C1 family	XCP2	Protein family	DOWN	Matching/Mixed		Matching/Mixed
Potra002472g18709.1	3.4.22.-	XCP2	EC	DOWN	Contrasting		Matching/Mixed
Potra002504g18905.1	6-phosphogluconate dehydrogenase family	PGD	Protein family	UP			Poplar-specific	Poplar-specific
Potra002504g18905.1	1.1.1.44	PGD	EC	UP			Poplar-specific	Poplar-specific
Potra002537g19111.1	Patatin family	PLA2A	Protein family	DOWN	Matching/Mixed	Contrasting	Matching/Mixed	Contrasting
Potra002537g19111.1	AT2G26560	PLA2A	AGI	DOWN	Matching/Mixed	Contrasting	Matching/Mixed	Contrasting
Potra002537g19111.1	3.1.1.-	PLA2A	EC	DOWN	Matching/Mixed	Contrasting	Matching/Mixed	Contrasting
Potra002542g19139.1	UDP-glycosyltransferase family	UGT71C4	Protein family	UP	Matching/Mixed	Matching/Mixed	Matching/Mixed	Matching/Mixed
Potra002542g19139.1	AT1G07250	UGT71C4	AGI	UP		Matching/Mixed	Matching/Mixed	Matching/Mixed
Potra002542g19139.1	2.4.1.237; 2.4.1.91	UGT71C4	EC	UP	Contrasting	Matching/Mixed	Matching/Mixed	Matching/Mixed
Potra002565g19318.1	Syntaxin family	SYP52	Protein family	DOWN	Matching/Mixed		Matching/Mixed
Potra002589g19469.2	Pectinacetylesterase family	PAE11	Protein family	DOWN	Matching/Mixed	Contrasting	Matching/Mixed	Contrasting
Potra002589g19469.2	3.1.1.-	PAE11	EC	DOWN	Matching/Mixed	Contrasting	Matching/Mixed	Contrasting
Potra002589g19476.1	Peptidase M20 family	IAR3	Protein family	UP	Matching/Mixed	Contrasting	Matching/Mixed	Contrasting
Potra002589g19476.1	AT1G51760	IAR3	AGI	UP	Matching/Mixed		Matching/Mixed	Contrasting
Potra002589g19476.1	3.5.1.-; 3.5.1.127	IAR3	EC	UP	Matching/Mixed		Matching/Mixed	Contrasting
Potra002591g19481.1	NAD(P)-dependent epimerase/dehydratase family, Dihydroflavonol-4-reductase subfamily	TKPR2	Protein family	DOWN	Contrasting		Matching/Mixed	Matching/Mixed
Potra002591g19481.1	1.1.1.-	TKPR2	EC	DOWN	Matching/Mixed	Matching/Mixed	Matching/Mixed	Matching/Mixed
Potra002593g19487.1	Protein kinase superfamily	VIK	Protein family	DOWN	Matching/Mixed	Matching/Mixed	Matching/Mixed	Matching/Mixed
Potra002593g19487.1	AT1G14000	VIK	AGI	DOWN	Matching/Mixed		Matching/Mixed	Matching/Mixed
Potra002601g19537.1	Small heat shock protein (HSP20) family	HSP20	Protein family	UP	Matching/Mixed	Contrasting	Matching/Mixed	Contrasting
Potra002601g19537.1	AT2G29500	HSP20	AGI	UP		Contrasting	Matching/Mixed	Contrasting
Potra002616g19581.3	Histone H3 family	H3.3	Protein family	DOWN			Poplar-specific	Poplar-specific
Potra002641g19634.1	Peptidase T1A family	PAF1	Protein family	UP	Matching/Mixed		Matching/Mixed
Potra002689g19763.1	Peroxidase family, Classical plant (class III) peroxidase subfamily	PA2	Protein family	UP	Matching/Mixed	Matching/Mixed	Matching/Mixed	Matching/Mixed
Potra002689g19763.1	AT5G06720	PA2	AGI	UP		Contrasting	Matching/Mixed	Matching/Mixed
Potra002689g19763.1	1.11.1.7	PA2	EC	UP	Matching/Mixed	Matching/Mixed	Matching/Mixed	Matching/Mixed
Potra002775g19954.1	Peptidase C1 family	CTSH	Protein family	DOWN	Matching/Mixed		Matching/Mixed
Potra002775g19954.1	3.4.22.16	CTSH	EC	DOWN			Matching/Mixed
Potra002830g20077.1	NAD(P)-dependent epimerase/dehydratase family, dTDP-glucose dehydratase subfamily; DTDP-4-dehydrorhamnose reductase family	RHM1	Protein family	UP			Poplar-specific	Poplar-specific
Potra002830g20077.1	1.1.1.-; 4.2.1.76; 5.1.3.-	RHM1	EC	UP			Poplar-specific	Poplar-specific
Potra002896g20258.1	Peroxidase family, Classical plant (class III) peroxidase subfamily	PRX	Protein family	DOWN	Matching/Mixed	Matching/Mixed	Matching/Mixed	Matching/Mixed
Potra002896g20258.1	1.11.1.7	PRX	EC	DOWN	Matching/Mixed	Matching/Mixed	Matching/Mixed	Matching/Mixed
Potra002913g20294.2	Adenylate kinase family, UMP-CMP kinase subfamily	PYR6	Protein family	DOWN	Matching/Mixed		Matching/Mixed
Potra002913g20294.2	AT5G26667	PYR6	AGI	DOWN	Matching/Mixed		Matching/Mixed
Potra002913g20294.2	2.7.4.14	PYR6	EC	DOWN	Matching/Mixed		Matching/Mixed
Potra002918g20304.1	Purine/pyrimidine phosphoribosyltransferase family; OMP decarboxylase family	UMPS	Protein family	UP			Poplar-specific	Poplar-specific
Potra002918g20304.1	2.4.2.10; 4.1.1.23	UMPS	EC	UP			Poplar-specific	Poplar-specific
Potra002950g20379.3	Synaptobrevin family	VAMP714	Protein family	DOWN	Matching/Mixed		Matching/Mixed
Potra002950g20379.3	AT5G22360	VAMP714	AGI	DOWN	Matching/Mixed		Matching/Mixed
Potra002953g20384.1	Tom22 family	TOM22-V	Protein family	UP			Poplar-specific	Poplar-specific
Potra002988g20467.1	Peptidase S10 family	scpl20	Protein family	DOWN	Matching/Mixed	Contrasting	Matching/Mixed	Contrasting
Potra002988g20467.1	3.4.16.-	scpl20	EC	DOWN	Matching/Mixed	Contrasting	Matching/Mixed	Contrasting
Potra002989g20472.1	AT4G27450		AGI	UP	Matching/Mixed		Matching/Mixed
Potra003017g20544.1	TPP enzyme family	PDC	Protein family	UP	Matching/Mixed		Matching/Mixed
Potra003017g20544.1	4.1.1.1	PDC	EC	UP			Matching/Mixed
Potra003165g20883.1	Heat shock protein 70 (TC 1.A.33) family, DnaK subfamily	HSP70-8	Protein family	UP	Matching/Mixed	Matching/Mixed	Matching/Mixed	Matching/Mixed
Potra003165g20883.1	AT2G32120	HSP70-8	AGI	UP	Contrasting		Matching/Mixed	Matching/Mixed
Potra003219g21044.1	Small heat shock protein (HSP20) family	HSP21	Protein family	UP	Matching/Mixed	Contrasting	Matching/Mixed	Matching/Mixed
Potra003219g21044.1	AT4G27670	HSP21	AGI	UP		Matching/Mixed	Matching/Mixed	Matching/Mixed
Potra003240g21105.1	Peptidase A1 family	APF2	Protein family	DOWN	Matching/Mixed	Matching/Mixed	Matching/Mixed	Matching/Mixed
Potra003240g21105.1	3.4.23.-	APF2	EC	DOWN	Matching/Mixed		Matching/Mixed	Matching/Mixed
Potra003263g21161.1	Glycosyl hydrolase 14 family	BAM5	Protein family	UP			Poplar-specific	Poplar-specific
Potra003263g21161.1	3.2.1.2	BAM5	EC	UP			Poplar-specific	Poplar-specific
Potra003266g21170.1	LDH/MDH superfamily, MDH type 1 family	PMDH1	Protein family	UP	Matching/Mixed		Matching/Mixed	Contrasting
Potra003266g21170.1	AT2G22780	PMDH1	AGI	UP	Matching/Mixed		Matching/Mixed	Contrasting
Potra003266g21170.1	1.1.1.37	PMDH1	EC	UP	Matching/Mixed	Contrasting	Matching/Mixed	Contrasting
Potra003279g21215.1	Peroxidase family, Classical plant (class III) peroxidase subfamily	PRX	Protein family	DOWN	Matching/Mixed	Matching/Mixed	Matching/Mixed	Matching/Mixed
Potra003279g21215.1	AT3G28200	PRX	AGI	DOWN	Matching/Mixed		Matching/Mixed	Matching/Mixed
Potra003279g21215.1	1.11.1.7	PRX	EC	DOWN	Matching/Mixed	Matching/Mixed	Matching/Mixed	Matching/Mixed
Potra003347g21410.1	TRAFAC class OBG-HflX-like GTPase superfamily, OBG GTPase family		Protein family	UP		Matching/Mixed		Matching/Mixed
Potra003351g21422.1	Selenium-binding protein family	SBP1	Protein family	UP			Poplar-specific	Poplar-specific
Potra003357g21439.1	Patellin family	PATL3	Protein family	DOWN		Matching/Mixed		Matching/Mixed
Potra003357g21439.1	AT1G72160	PATL3	AGI	DOWN		Contrasting		Matching/Mixed
Potra003370g21472.1	Germin family	GL34	Protein family	DOWN	Matching/Mixed	Contrasting	Matching/Mixed	Contrasting
Potra003373g21482.1	Novel plant SNARE family	NPSN13	Protein family	DOWN	Matching/Mixed		Matching/Mixed
Potra003373g21482.1	AT3G17440	NPSN13	AGI	DOWN	Matching/Mixed		Matching/Mixed
Potra003421g21618.1	Adaptor complexes medium subunit family	AP2M1	Protein family	UP	Contrasting		Contrasting
Potra003440g21673.1	Actin-binding proteins ADF family	ADF3	Protein family	DOWN	Matching/Mixed	Contrasting	Matching/Mixed	Contrasting
Potra003453g21712.1	Phosphatase 2A regulatory subunit B family	ATB_BETA	Protein family	UP		Matching/Mixed		Matching/Mixed
Potra003453g21712.1	AT1G17720	ATB_BETA	AGI	UP		Matching/Mixed		Matching/Mixed
Potra003530g21914.1	DapB family	dapB	Protein family	UP		Contrasting		Contrasting
Potra003530g21914.1	1.17.1.8	dapB	EC	UP		Contrasting		Contrasting
Potra003566g22037.1	AT3G03080	E1.3.1.74	AGI	UP		Matching/Mixed		Matching/Mixed
Potra003583g22083.1	Cysteine synthase/cystathionine beta-synthase family	CYSC1	Protein family	UP	Matching/Mixed	Matching/Mixed	Matching/Mixed	Matching/Mixed
Potra003583g22083.1	AT3G61440	CYSC1	AGI	UP		Matching/Mixed	Matching/Mixed	Matching/Mixed
Potra003583g22083.1	2.5.1.47; 4.4.1.9	CYSC1	EC	UP	Contrasting	Matching/Mixed	Matching/Mixed	Matching/Mixed
Potra003590g22104.1	Alpha-IPM synthase/homocitrate synthase family, LeuA type 1 subfamily	IMS1	Protein family	UP			Poplar-specific	Poplar-specific
Potra003590g22104.1	2.3.3.13	IMS1	EC	UP			Poplar-specific	Poplar-specific
Potra003599g22120.1	Eukaryotic ribosomal protein eS10 family	RP-S10e	Protein family	DOWN	Matching/Mixed		Matching/Mixed
Potra003599g22120.1	AT4G25740	RP-S10e	AGI	DOWN	Matching/Mixed		Matching/Mixed
Potra003599g22121.1	Heat shock protein 90 family	HSP90.1	Protein family	UP	Matching/Mixed	Matching/Mixed	Matching/Mixed	Matching/Mixed
Potra003599g22121.1	AT5G52640	HSP90.1	AGI	UP	Matching/Mixed	Matching/Mixed	Matching/Mixed	Matching/Mixed
Potra003604g22153.1	Glycosyl hydrolase 27 family	AGAL1	Protein family	DOWN		Matching/Mixed		Matching/Mixed
Potra003604g22153.1	AT5G08380	AGAL1	AGI	DOWN		Matching/Mixed		Matching/Mixed
Potra003604g22153.1	3.2.1.22	AGAL1	EC	DOWN		Matching/Mixed		Matching/Mixed
Potra003648g22287.1	Germin family	GL17	Protein family	DOWN	Matching/Mixed	Contrasting	Matching/Mixed	Contrasting
Potra003648g22287.1	AT3G05950	GL17	AGI	DOWN	Contrasting	Contrasting	Matching/Mixed	Contrasting
Potra003719g22557.1	PRA1 family	PRA1.B4	Protein family	DOWN			Poplar-specific	Poplar-specific
Potra003724g22587.1	GcvH family	gcvH	Protein family	UP			Poplar-specific	Poplar-specific
Potra003748g22678.1	LEA type 3 family		Protein family	UP		Matching/Mixed		Matching/Mixed
Potra003801g22907.2	AT1G03900	ABCI18	AGI	DOWN		Matching/Mixed		Matching/Mixed
Potra003831g23036.1	Peroxidase family, Ascorbate peroxidase subfamily	APX2	Protein family	UP	Matching/Mixed		Matching/Mixed
Potra003831g23036.1	1.11.1.11	APX2	EC	UP	Matching/Mixed		Matching/Mixed
Potra003841g23079.1	Eukaryotic ribosomal protein eS1 family	RP-S3Ae	Protein family	UP	Contrasting		Contrasting
Potra003841g23079.1	AT4G34670	RP-S3Ae	AGI	UP	Contrasting		Contrasting
Potra003846g23121.1	Glycosyl hydrolase 17 family	BG1	Protein family	DOWN	Matching/Mixed	Matching/Mixed	Matching/Mixed	Matching/Mixed
Potra003846g23121.1	AT3G57270	BG1	AGI	DOWN	Contrasting	Matching/Mixed	Matching/Mixed	Matching/Mixed
Potra003846g23121.1	3.2.1.39	BG1	EC	DOWN	Matching/Mixed	Matching/Mixed	Matching/Mixed	Matching/Mixed
Potra003847g23127.1	Light-harvesting chlorophyll a/b-binding (LHC) protein family	LHCB4.2	Protein family	DOWN	Matching/Mixed	Matching/Mixed	Matching/Mixed	Matching/Mixed
Potra003857g23184.1	HEBP family	HBPL1	Protein family	DOWN	Matching/Mixed	Matching/Mixed	Matching/Mixed	Matching/Mixed
Potra003860g23197.1	Thioredoxin family	CXXS1	Protein family	DOWN	Matching/Mixed	Contrasting	Matching/Mixed	Contrasting
Potra003882g23311.1	Histone H2A family	HTA12	Protein family	DOWN	Contrasting		Contrasting
Potra003884g23327.2	Peptidase M24 family	EBP1	Protein family	UP			Poplar-specific	Poplar-specific
Potra003888g23347.1	Zinc-containing alcohol dehydrogenase family	ELI3-2	Protein family	UP	Matching/Mixed	Contrasting	Matching/Mixed	Contrasting
Potra003888g23347.1	AT4G37990	ELI3-2	AGI	UP		Contrasting	Matching/Mixed	Contrasting
Potra003888g23347.1	1.1.1.195	ELI3-2	EC	UP	Matching/Mixed	Contrasting	Matching/Mixed	Contrasting
Potra003929g23574.2	Eukaryotic GSH synthase family	GSH2	Protein family	UP	Matching/Mixed		Matching/Mixed
Potra003929g23574.2	AT5G27380	GSH2	AGI	UP	Matching/Mixed		Matching/Mixed
Potra003929g23574.2	6.3.2.3	GSH2	EC	UP	Matching/Mixed		Matching/Mixed
Potra003962g35664.1	Glycosyl hydrolase 35 family	BGAL8	Protein family	DOWN	Matching/Mixed	Contrasting	Matching/Mixed	Contrasting
Potra003962g35664.1	3.2.1.23	BGAL8	EC	DOWN	Matching/Mixed	Contrasting	Matching/Mixed	Contrasting
Potra003975g23909.1	FKBP-type PPIase family	FKBP13	Protein family	DOWN	Matching/Mixed	Matching/Mixed	Matching/Mixed	Matching/Mixed
Potra003975g23909.1	5.2.1.8	FKBP13	EC	DOWN	Matching/Mixed	Matching/Mixed	Matching/Mixed	Matching/Mixed
Potra003990g24032.1	Small GTPase superfamily, Rab family	RAB6A	Protein family	DOWN	Matching/Mixed		Matching/Mixed
Potra004044g24376.1	Kinesin light chain family	KLCR1	Protein family	DOWN			Poplar-specific	Poplar-specific
Potra004135g24582.1	Eukaryotic ribosomal protein eS12 family	RP-S12e	Protein family	UP	Matching/Mixed		Matching/Mixed
Potra004288g24778.1	Heat shock protein 90 family	SHD	Protein family	UP	Matching/Mixed	Matching/Mixed	Matching/Mixed	Matching/Mixed
Potra004294g24783.1	UDP-glycosyltransferase family	UGT84A1	Protein family	UP	Matching/Mixed	Matching/Mixed	Matching/Mixed	Matching/Mixed
Potra004294g24783.1	AT4G15480	UGT84A1	AGI	UP		Matching/Mixed	Matching/Mixed	Matching/Mixed
Potra004294g24783.1	2.4.1.120; 2.4.1.177	UGT84A1	EC	UP		Matching/Mixed	Matching/Mixed	Matching/Mixed
Potra004299g24786.1	Calycin superfamily, Lipocalin family	CHL	Protein family	DOWN	Matching/Mixed	Matching/Mixed	Matching/Mixed	Matching/Mixed
Potra004299g24786.1	AT3G47860	CHL	AGI	DOWN	Matching/Mixed		Matching/Mixed	Matching/Mixed
Potra004522g32668.1	Plant acyltransferase family	AT5MAT	Protein family	UP	Matching/Mixed		Matching/Mixed	Matching/Mixed
Potra004522g32668.1	2.3.1.-	AT5MAT	EC	UP	Matching/Mixed	Matching/Mixed	Matching/Mixed	Matching/Mixed
Potra004562g25069.1	Plant LTP family		Protein family	UP	Matching/Mixed		Matching/Mixed
Potra005645g25453.1	PMEI family; Pectinesterase family	PME2	Protein family	DOWN	Matching/Mixed	Contrasting	Matching/Mixed	Contrasting
Potra005645g25453.1	3.1.1.11	PME2	EC	DOWN	Matching/Mixed	Contrasting	Matching/Mixed	Contrasting
Potra005645g25454.1	5.4.99.5	CM1	EC	DOWN			Poplar-specific	Poplar-specific
Potra005821g25500.1	Peptidase T1B family	PBB2	Protein family	UP	Matching/Mixed		Matching/Mixed
Potra005821g25500.1	AT5G40580	PBB2	AGI	UP	Contrasting		Matching/Mixed
Potra005821g25500.1	3.4.25.1	PBB2	EC	UP	Contrasting		Matching/Mixed
Potra006434g25682.1	UDP-glycosyltransferase family	UGT71B6	Protein family	DOWN	Matching/Mixed	Matching/Mixed	Matching/Mixed	Matching/Mixed
Potra006434g25682.1	2.4.1.-	UGT71B6	EC	DOWN	Matching/Mixed	Matching/Mixed	Matching/Mixed	Matching/Mixed
Potra006753g25774.1	Peptidase C56 family	DJ1D	Protein family	DOWN		Matching/Mixed		Matching/Mixed
Potra006753g25774.1	4.4.1.5	DJ1D	EC	DOWN				Matching/Mixed
Potra006892g25852.1	Plant dirigent protein family	DIR19	Protein family	DOWN	Contrasting		Contrasting
Potra007760g26019.1	PAL/histidase family	PAL1	Protein family	UP	Matching/Mixed	Matching/Mixed	Matching/Mixed	Matching/Mixed
Potra007760g26019.1	AT2G37040	PAL1	AGI	UP	Matching/Mixed		Matching/Mixed	Matching/Mixed
Potra007760g26019.1	4.3.1.24	PAL1	EC	UP	Matching/Mixed	Matching/Mixed	Matching/Mixed	Matching/Mixed
Potra008976g26268.1	UDP-glycosyltransferase family	UGT88A1	Protein family	UP	Matching/Mixed	Matching/Mixed	Matching/Mixed	Matching/Mixed
Potra008976g26268.1	AT3G16520	UGT88A1	AGI	UP	Contrasting	Contrasting	Matching/Mixed	Matching/Mixed
Potra008976g26268.1	2.4.1.-	UGT88A1	EC	UP	Matching/Mixed	Matching/Mixed	Matching/Mixed	Matching/Mixed
Potra009307g26334.1	CRISP family	PRB1	Protein family	UP		Matching/Mixed		Matching/Mixed
Potra009307g26334.1	AT2G14580	PRB1	AGI	UP		Matching/Mixed		Matching/Mixed
Potra010112g26489.1	Oxygen-dependent FAD-linked oxidoreductase family	MEE23	Protein family	DOWN	Matching/Mixed	Contrasting	Matching/Mixed	Contrasting
Potra010112g26489.1	1.1.1.194; 1.1.1.195	MEE23	EC	DOWN	Matching/Mixed		Matching/Mixed	Contrasting
Potra010177g26513.1	Thiolase-like superfamily, Chalcone/stilbene synthases family	TT4	Protein family	UP			Poplar-specific	Poplar-specific
Potra010177g26513.1	2.3.1.74	TT4	EC	UP			Poplar-specific	Poplar-specific
Potra152996g26723.1	1.14.18.1	TT10	EC	UP			Poplar-specific	Poplar-specific
Potra154020g26738.1	FAD-binding oxidoreductase/transferase type 4 family	LDHD	Protein family	UP	Contrasting		Contrasting
Potra154020g26738.1	1.1.2.4	LDHD	EC	UP			Contrasting
Potra161861g26974.1	Class I-like SAM-binding methyltransferase superfamily	CGR3	Protein family	UP	Matching/Mixed		Matching/Mixed	Matching/Mixed
Potra161861g26974.1	2.1.1.-	CGR3	EC	UP	Contrasting	Matching/Mixed	Matching/Mixed	Matching/Mixed
Potra162801g27040.1	Small heat shock protein (HSP20) family	HSP18.2	Protein family	UP	Matching/Mixed	Contrasting	Matching/Mixed	Contrasting
Potra163040g27061.1	Glycosyl hydrolase 1 family	BGLU17	Protein family	UP	Matching/Mixed	Matching/Mixed	Matching/Mixed	Matching/Mixed
Potra163040g27061.1	AT2G44480	BGLU17	AGI	UP	Contrasting	Matching/Mixed	Matching/Mixed	Matching/Mixed
Potra163040g27061.1	3.2.1.21	BGLU17	EC	UP	Matching/Mixed	Matching/Mixed	Matching/Mixed	Matching/Mixed
Potra167699g27300.1	REF/SRPP family		Protein family	UP	Matching/Mixed		Matching/Mixed
Potra169505g34200.1	Thaumatin family	OSM34	Protein family	UP	Matching/Mixed	Matching/Mixed	Matching/Mixed	Matching/Mixed
Potra169505g34200.1	AT4G11650	OSM34	AGI	UP	Matching/Mixed	Matching/Mixed	Matching/Mixed	Matching/Mixed
Potra173456g27649.1	Iron/manganese superoxide dismutase family	MSD1	Protein family	UP			Contrasting
Potra173456g27649.1	1.15.1.1	MSD1	EC	UP	Contrasting		Contrasting
Potra174739g27748.1	AT3G17210	HS1	AGI	UP	Matching/Mixed	Matching/Mixed	Matching/Mixed	Matching/Mixed
Potra175791g27831.1	Non-classical AGP family	AGP31	Protein family	DOWN	Matching/Mixed		Matching/Mixed
Potra176359g27880.1	Eukaryotic ribosomal protein eL42 family	RP-L44e	Protein family	UP		Matching/Mixed		Matching/Mixed
Potra176359g27880.1	AT3G23390	RP-L44e	AGI	UP		Matching/Mixed		Matching/Mixed
Potra177279g33762.2	Zinc-containing alcohol dehydrogenase family	CAD9	Protein family	DOWN	Matching/Mixed	Matching/Mixed	Matching/Mixed	Matching/Mixed
Potra177279g33762.2	AT4G39330	CAD9	AGI	DOWN		Matching/Mixed	Matching/Mixed	Matching/Mixed
Potra177279g33762.2	1.1.1.195	CAD9	EC	DOWN	Matching/Mixed	Matching/Mixed	Matching/Mixed	Matching/Mixed
Potra179119g27991.1	Eukaryotic ribosomal protein eL21 family	RP-L21e	Protein family	UP			Poplar-specific	Poplar-specific
Potra179417g28014.1	Eukaryotic ribosomal protein eL27 family	RP-L27e	Protein family	UP			Poplar-specific	Poplar-specific
Potra179495g28020.1	Short-chain dehydrogenases/reductases (SDR) family	VEP1	Protein family	UP	Matching/Mixed	Matching/Mixed	Matching/Mixed	Matching/Mixed
Potra179495g28020.1	1.3.1.3	VEP1	EC	UP			Matching/Mixed	Matching/Mixed
Potra179573g28025.1	Short-chain dehydrogenases/reductases (SDR) family, SDR65C subfamily	TR1	Protein family	UP	Matching/Mixed		Matching/Mixed	Matching/Mixed
Potra179573g28025.1	1.1.1.-	TR1	EC	UP	Matching/Mixed	Matching/Mixed	Matching/Mixed	Matching/Mixed
Potra182522g28231.1	GID8 family	GID8	Protein family	DOWN	Matching/Mixed		Matching/Mixed
Potra182522g28231.1	AT1G61150	GID8	AGI	DOWN	Matching/Mixed		Matching/Mixed
Potra182927g28265.1	Universal ribosomal protein uL10 family	RP-LP0	Protein family	UP	Contrasting		Contrasting
Potra183245g28286.1	Universal ribosomal protein uS2 family	P40	Protein family	UP	Matching/Mixed	Matching/Mixed	Matching/Mixed	Matching/Mixed
Potra183497g28311.1	Plant rapid alkalinization factor (RALF) family	RALFL33	Protein family	DOWN			Poplar-specific	Poplar-specific
Potra185872g28390.1	Gfa family		Protein family	UP			Poplar-specific	Poplar-specific
Potra187883g28547.2	MIP/aquaporin (TC 1.A.8) family, PIP (TC 1.A.8.11) subfamily	PIP14	Protein family	UP	Contrasting	Contrasting	Contrasting	Contrasting
Potra188664g28623.1	Small GTPase superfamily, Rab family	RABA1f	Protein family	DOWN	Matching/Mixed		Matching/Mixed
Potra191525g28761.1	Zinc-containing alcohol dehydrogenase family	CAD9	Protein family	DOWN	Matching/Mixed	Matching/Mixed	Matching/Mixed	Matching/Mixed
Potra191525g28761.1	AT4G39330	CAD9	AGI	DOWN		Matching/Mixed	Matching/Mixed	Matching/Mixed
Potra191525g28761.1	1.1.1.195	CAD9	EC	DOWN	Matching/Mixed	Matching/Mixed	Matching/Mixed	Matching/Mixed
Potra192724g28830.1	Protease inhibitor I3 (leguminous Kunitz-type inhibitor) family	KTI5	Protein family	UP	Matching/Mixed	Matching/Mixed	Matching/Mixed	Matching/Mixed
Potra192724g28830.1	AT1G17860	KTI5	AGI	UP	Matching/Mixed	Matching/Mixed	Matching/Mixed	Matching/Mixed
Potra194092g28921.1	NAD(P)-dependent epimerase/dehydratase family, Dihydroflavonol-4-reductase subfamily	DFR	Protein family	UP	Matching/Mixed		Matching/Mixed
Potra194092g28921.1	1.1.1.219; 1.1.1.234	DFR	EC	UP			Matching/Mixed
Potra194352g28949.1	Small heat shock protein (HSP20) family	HSP18.2	Protein family	UP	Matching/Mixed	Contrasting	Matching/Mixed	Contrasting
Potra196076g29084.1	Glyceraldehyde-3-phosphate dehydrogenase family	GAPC1	Protein family	UP	Matching/Mixed	Contrasting	Matching/Mixed	Contrasting
Potra196076g29084.1	1.2.1.12	GAPC1	EC	UP	Matching/Mixed	Contrasting	Matching/Mixed	Contrasting
Potra196687g29136.2	Peroxidase family, Classical plant (class III) peroxidase subfamily	PRX	Protein family	DOWN	Matching/Mixed	Matching/Mixed	Matching/Mixed	Matching/Mixed
Potra196687g29136.2	1.11.1.7	PRX	EC	DOWN	Matching/Mixed	Matching/Mixed	Matching/Mixed	Matching/Mixed
Potra196739g29150.1	ATPase alpha/beta chains family	PB	Protein family	DOWN			Poplar-specific	Poplar-specific
Potra196739g29150.1	7.1.2.2	PB	EC	DOWN			Poplar-specific	Poplar-specific
Potra196739g29154.1	PsaA/PsaB family	PSAB	Protein family	DOWN		Contrasting		Contrasting
Potra196739g29154.1	1.97.1.12	PSAB	EC	DOWN		Contrasting		Contrasting
Potra197114g29195.1	Cytochrome b family	cob	Protein family	UP			Poplar-specific	Poplar-specific
Potra197173g29204.1	GST superfamily, Lambda family	GSTL3	Protein family	UP		Matching/Mixed	Contrasting	Matching/Mixed
Potra197173g29204.1	AT5G02790	GSTL3	AGI	UP		Matching/Mixed	Contrasting	Matching/Mixed
Potra197173g29204.1	2.5.1.18	GSTL3	EC	UP	Contrasting	Matching/Mixed	Contrasting	Matching/Mixed
Potra197450g29226.1	1.14.18.1	PPO	EC	UP			Poplar-specific	Poplar-specific
Potra198246g29297.1	Nucleoredoxin family	NXN	Protein family	UP			Poplar-specific	Poplar-specific
Potra198246g29297.1	1.8.1.8	NXN	EC	UP			Poplar-specific	Poplar-specific
Potra198800g30234.1	1.97.1.12	PSAC	EC	DOWN		Contrasting		Contrasting
Potri.001G004500.1.p1	Mitochondrial carrier (TC 2.A.29) family	DTC	Protein family	UP		Matching/Mixed		Matching/Mixed
Potri.001G011500.1.p1	Peroxidase family, Classical plant (class III) peroxidase subfamily	PA2	Protein family	UP	Matching/Mixed	Matching/Mixed	Matching/Mixed	Matching/Mixed
Potri.001G011500.1.p1	AT5G06720	PA2	AGI	UP		Contrasting	Matching/Mixed	Matching/Mixed
Potri.001G011500.1.p1	1.11.1.7	PA2	EC	UP	Matching/Mixed	Matching/Mixed	Matching/Mixed	Matching/Mixed
Potri.001G019400.1.p1	Mitochondrial carrier (TC 2.A.29) family	AAC2	Protein family	UP		Matching/Mixed		Matching/Mixed
Potri.001G029900.1.p1	Complex I LYR family	NDUFA6	Protein family	UP			Poplar-specific	Poplar-specific
Potri.001G042600.1.p1	Heat shock protein 70 (TC 1.A.33) family, DnaK subfamily	HSP70	Protein family	UP	Matching/Mixed	Matching/Mixed	Matching/Mixed	Matching/Mixed
Potri.001G042600.1.p1	AT3G12580	HSP70	AGI	UP		Contrasting	Matching/Mixed	Matching/Mixed
Potri.001G054400.1.p1	Chaperonin (HSP60) family	HSP60	Protein family	UP	Matching/Mixed		Matching/Mixed
Potri.001G139500.1.p1	Glycosyltransferase 20 family; Trehalose phosphatase family	TPS5	Protein family	UP			Poplar-specific	Poplar-specific
Potri.001G139500.1.p1	2.4.1.15	TPS5	EC	UP			Poplar-specific	Poplar-specific
Potri.001G162400.1.p1	PMEI family; Pectinesterase family	PME3	Protein family	DOWN	Matching/Mixed	Contrasting	Matching/Mixed	Contrasting
Potri.001G162400.1.p1	3.1.1.11	PME3	EC	DOWN	Matching/Mixed	Contrasting	Matching/Mixed	Contrasting
Potri.001G197900.2.p	DEAD box helicase family, eIF4A subfamily	EIF4A-2	Protein family	UP			Matching/Mixed	Matching/Mixed
Potri.001G197900.2.p	3.6.4.13	EIF4A-2	EC	UP	Matching/Mixed	Matching/Mixed	Matching/Mixed	Matching/Mixed
Potri.001G236700.2.p	Actin-binding proteins ADF family	ADF4	Protein family	DOWN	Matching/Mixed	Contrasting	Matching/Mixed	Contrasting
Potri.001G236700.2.p	AT5G59890	ADF4	AGI	DOWN	Matching/Mixed	Contrasting	Matching/Mixed	Contrasting
Potri.001G307200.1.p1	Zinc-containing alcohol dehydrogenase family	CAD9	Protein family	DOWN	Matching/Mixed	Matching/Mixed	Matching/Mixed	Matching/Mixed
Potri.001G307200.1.p1	AT4G39330	CAD9	AGI	DOWN		Matching/Mixed	Matching/Mixed	Matching/Mixed
Potri.001G307200.1.p1	1.1.1.195	CAD9	EC	DOWN	Matching/Mixed	Matching/Mixed	Matching/Mixed	Matching/Mixed
Potri.001G367900.1.p1	Fasciclin-like AGP family	FLA1	Protein family	DOWN	Matching/Mixed		Matching/Mixed
Potri.001G377400.1.p1	AT3G15010	HNRNPA1_3	AGI	UP	Contrasting		Contrasting
Potri.001G380000.1.p1	AT3G62730		AGI	UP	Contrasting	Matching/Mixed	Contrasting	Matching/Mixed
Potri.001G383500.2.p1	NAD(P)-dependent epimerase/dehydratase family, dTDP-glucose dehydratase subfamily; DTDP-4-dehydrorhamnose reductase family	RHM1	Protein family	UP			Poplar-specific	Poplar-specific
Potri.001G383500.2.p1	1.1.1.-; 4.2.1.76; 5.1.3.-	RHM1	EC	UP			Poplar-specific	Poplar-specific
Potri.001G387900.1.p1	1.14.18.1	PPO	EC	UP			Poplar-specific	Poplar-specific
Potri.001G388400.1_1	1.14.18.1	PPO	EC	UP			Poplar-specific	Poplar-specific
Potri.001G391900.3.p1	PEPCase type 1 family	PPC3	Protein family	UP	Contrasting		Contrasting
Potri.001G391900.3.p1	4.1.1.31	PPC3	EC	UP	Contrasting		Contrasting
Potri.001G395700.1.p1	Plant acyltransferase family	AT5MAT	Protein family	UP	Matching/Mixed		Matching/Mixed	Matching/Mixed
Potri.001G395700.1.p1	2.3.1.-	AT5MAT	EC	UP	Matching/Mixed	Matching/Mixed	Matching/Mixed	Matching/Mixed
Potri.001G449500.1.p1	Glycosyltransferase 1 family, Bacterial/plant glycogen synthase subfamily	GBSS1	Protein family	UP	Matching/Mixed	Contrasting	Matching/Mixed	Contrasting
Potri.001G449500.1.p1	AT1G32900	GBSS1	AGI	UP	Matching/Mixed	Contrasting	Matching/Mixed	Contrasting
Potri.001G449500.1.p1	2.4.1.242	GBSS1	EC	UP	Matching/Mixed	Contrasting	Matching/Mixed	Contrasting
Potri.001G456800.1_1	Class-II pyridine nucleotide-disulfide oxidoreductase family	NTRB	Protein family	UP	Matching/Mixed	Contrasting	Matching/Mixed	Contrasting
Potri.001G456800.1_1	1.8.1.9	NTRB	EC	UP	Matching/Mixed	Contrasting	Matching/Mixed	Contrasting
Potri.001G462800.1.p1	Oxygen-dependent FAD-linked oxidoreductase family	MEE23	Protein family	DOWN	Matching/Mixed	Contrasting	Matching/Mixed	Contrasting
Potri.001G462800.1.p1	1.1.1.194; 1.1.1.195	MEE23	EC	DOWN	Matching/Mixed		Matching/Mixed	Contrasting
Potri.002G165000.1.p1	LEA type 2 family	LEA2R	Protein family	DOWN			Poplar-specific	Poplar-specific
Potri.002G171700.1.p1	Peptidase A1 family	APF2	Protein family	DOWN	Matching/Mixed	Matching/Mixed	Matching/Mixed	Matching/Mixed
Potri.002G171700.1.p1	3.4.23.-	APF2	EC	DOWN	Matching/Mixed		Matching/Mixed	Matching/Mixed
Potri.002G207093.1.p	GST superfamily, Phi family	GSTF6	Protein family	UP			Contrasting	Matching/Mixed
Potri.002G207093.1.p	2.5.1.18	GSTF6	EC	UP	Contrasting	Matching/Mixed	Contrasting	Matching/Mixed
Potri.002G252900.1.p1	Chaperonin (HSP60) family	HSP60	Protein family	DOWN	Contrasting		Contrasting
Potri.002G255900.1.p1	Complex I NDUFA9 subunit family	NDUFA9	Protein family	UP			Poplar-specific	Poplar-specific
Potri.003G038900.1.p1	TRAFAC class dynamin-like GTPase superfamily, GB1/RHD3 GTPase family, RHD3 subfamily	RHD3	Protein family	UP			Matching/Mixed
Potri.003G038900.1.p1	3.6.5.-	RHD3	EC	UP	Matching/Mixed		Matching/Mixed
Potri.003G045200.1.p1	Peptidase M20 family	IAR3	Protein family	UP	Matching/Mixed	Contrasting	Matching/Mixed	Contrasting
Potri.003G045200.1.p1	AT1G51760	IAR3	AGI	UP	Matching/Mixed		Matching/Mixed	Contrasting
Potri.003G045200.1.p1	3.5.1.-; 3.5.1.127	IAR3	EC	UP	Matching/Mixed		Matching/Mixed	Contrasting
Potri.003G046200.1.p	Pectinacetylesterase family	PAE11	Protein family	DOWN	Matching/Mixed	Contrasting	Matching/Mixed	Contrasting
Potri.003G046200.1.p	3.1.1.-	PAE11	EC	DOWN	Matching/Mixed	Contrasting	Matching/Mixed	Contrasting
Potri.003G046200.1.p1	Pectinacetylesterase family	PAE11	Protein family	DOWN	Matching/Mixed	Contrasting	Matching/Mixed	Contrasting
Potri.003G046200.1.p1	3.1.1.-	PAE11	EC	DOWN	Matching/Mixed	Contrasting	Matching/Mixed	Contrasting
Potri.003G069300.1.p1	FMN-dependent alpha-hydroxy acid dehydrogenase family	HAOX1	Protein family	UP	Matching/Mixed	Contrasting	Matching/Mixed	Contrasting
Potri.003G069300.1.p1	1.1.3.15	HAOX1	EC	UP	Matching/Mixed	Contrasting	Matching/Mixed	Contrasting
Potri.003G072800.1.p1	PMEI family; Pectinesterase family	PME3	Protein family	UP	Contrasting	Matching/Mixed	Contrasting	Matching/Mixed
Potri.003G072800.1.p1	3.1.1.11	PME3	EC	UP	Contrasting	Matching/Mixed	Contrasting	Matching/Mixed
Potri.003G114000.1.p1	FAM10 family	HIP1	Protein family	UP			Poplar-specific	Poplar-specific
Potri.003G134500.1.p1	Short-chain dehydrogenases/reductases (SDR) family	VEP1	Protein family	UP	Matching/Mixed	Matching/Mixed	Matching/Mixed	Matching/Mixed
Potri.003G134500.1.p1	1.3.1.3	VEP1	EC	UP			Matching/Mixed	Matching/Mixed
Potri.003G210900.1.p1	AT3G20790		AGI	UP	Contrasting		Contrasting
Potri.004G007600.1.p1	Peptidase A1 family	APA1	Protein family	DOWN	Matching/Mixed	Matching/Mixed	Matching/Mixed	Matching/Mixed
Potri.004G007600.1.p1	3.4.23.-	APA1	EC	DOWN	Matching/Mixed		Matching/Mixed	Matching/Mixed
Potri.004G054100.1.p1	TPP enzyme family	PDC2	Protein family	UP	Matching/Mixed		Matching/Mixed
Potri.004G054100.1.p1	4.1.1.1	PDC2	EC	UP			Matching/Mixed
Potri.004G067800.1.p1	Protease inhibitor I3 (leguminous Kunitz-type inhibitor) family	KTI5	Protein family	UP	Matching/Mixed	Matching/Mixed	Matching/Mixed	Matching/Mixed
Potri.004G067800.1.p1	AT1G17860	KTI5	AGI	UP	Matching/Mixed	Matching/Mixed	Matching/Mixed	Matching/Mixed
Potri.004G073600.1.p1	Heat shock protein 90 family	HSP90.1	Protein family	UP	Matching/Mixed	Matching/Mixed	Matching/Mixed	Matching/Mixed
Potri.004G073600.1.p1	AT5G52640	HSP90.1	AGI	UP	Matching/Mixed	Matching/Mixed	Matching/Mixed	Matching/Mixed
Potri.004G074900.1.p1	Isocitrate and isopropylmalate dehydrogenases family	cICDH	Protein family	UP	Matching/Mixed	Matching/Mixed	Matching/Mixed	Matching/Mixed
Potri.004G074900.1.p1	1.1.1.42	cICDH	EC	UP	Contrasting		Matching/Mixed	Matching/Mixed
Potri.004G082800.1.p1	Complex I 75 kDa subunit family	EMB1467	Protein family	UP			Matching/Mixed
Potri.004G082800.1.p1	7.1.1.2	EMB1467	EC	UP	Matching/Mixed		Matching/Mixed
Potri.004G086600.1.p1	Plant LTP family	LP1	Protein family	DOWN	Matching/Mixed		Matching/Mixed
Potri.004G155300.1.p1	GR-RBP family	GRP7	Protein family	DOWN			Poplar-specific	Poplar-specific
Potri.004G182100.1.p1	Glycosyl hydrolase 19 family, Chitinase class I subfamily	HCHIB	Protein family	UP	Matching/Mixed	Matching/Mixed	Matching/Mixed	Matching/Mixed
Potri.004G182100.1.p1	AT3G12500	HCHIB	AGI	UP	Matching/Mixed	Matching/Mixed	Matching/Mixed	Matching/Mixed
Potri.004G182100.1.p1	3.2.1.14	HCHIB	EC	UP	Matching/Mixed	Matching/Mixed	Matching/Mixed	Matching/Mixed
Potri.004G187400.1.p1	Small heat shock protein (HSP20) family	HSP20	Protein family	UP	Matching/Mixed	Contrasting	Matching/Mixed	Contrasting
Potri.004G187400.1.p1	AT2G29500	HSP20	AGI	UP		Contrasting	Matching/Mixed	Contrasting
Potri.004G199100.1.p	RuvB family	RIN1	Protein family	UP	Contrasting		Contrasting
Potri.004G199100.1.p	3.6.4.12	RIN1	EC	UP	Contrasting		Contrasting
Potri.005G001200.1.p1	Class-I aminoacyl-tRNA synthetase family, Glutamate--tRNA ligase type 2 subfamily	EARS	Protein family	UP			Contrasting
Potri.005G001200.1.p1	6.1.1.17	EARS	EC	UP	Contrasting		Contrasting
Potri.005G050600.1.p1	AT3G04880	DRT102	AGI	UP	Matching/Mixed		Matching/Mixed
Potri.005G099900.1.p1	Class-V pyridoxal-phosphate-dependent aminotransferase family, SerC subfamily	PSAT	Protein family	UP		Matching/Mixed		Matching/Mixed
Potri.005G099900.1.p1	AT4G35630	PSAT	AGI	UP		Matching/Mixed		Matching/Mixed
Potri.005G099900.1.p1	2.6.1.52	PSAT	EC	UP		Matching/Mixed		Matching/Mixed
Potri.005G108100.1.p1	Aconitase/IPM isomerase family	ACO1	Protein family	UP	Contrasting	Matching/Mixed	Contrasting	Matching/Mixed
Potri.005G108100.1.p1	AT4G35830	ACO1	AGI	UP		Matching/Mixed	Contrasting	Matching/Mixed
Potri.005G108100.1.p1	4.2.1.3	ACO1	EC	UP	Contrasting	Matching/Mixed	Contrasting	Matching/Mixed
Potri.005G113700.1.p1	Iron/ascorbate-dependent oxidoreductase family	F3H	Protein family	UP	Matching/Mixed	Matching/Mixed	Matching/Mixed	Matching/Mixed
Potri.005G113700.1.p1	AT3G51240	F3H	AGI	UP		Matching/Mixed	Matching/Mixed	Matching/Mixed
Potri.005G113700.1.p1	1.14.11.9	F3H	EC	UP		Matching/Mixed	Matching/Mixed	Matching/Mixed
Potri.005G118700.1.p1	Peroxidase family, Classical plant (class III) peroxidase subfamily	PRX	Protein family	UP	Matching/Mixed	Matching/Mixed	Matching/Mixed	Matching/Mixed
Potri.005G118700.1.p1	1.11.1.7	PRX	EC	UP	Matching/Mixed	Matching/Mixed	Matching/Mixed	Matching/Mixed
Potri.005G147400.7.p1	Isochorismatase family	NIC1	Protein family	UP			Poplar-specific	Poplar-specific
Potri.005G147400.7.p1	3.5.1.19	NIC1	EC	UP			Poplar-specific	Poplar-specific
Potri.005G190700.1.p1	BZIP family	VIP1	Protein family	DOWN			Poplar-specific	Poplar-specific
Potri.006G009200.1.p1	FAH family	FAH	Protein family	UP			Poplar-specific	Poplar-specific
Potri.006G009200.1.p1	3.7.1.2	FAH	EC	UP			Poplar-specific	Poplar-specific
Potri.006G033300.1.p1	Cytochrome P450 family	CYP98A3	Protein family	DOWN	Matching/Mixed	Matching/Mixed	Matching/Mixed	Matching/Mixed
Potri.006G033300.1.p1	AT2G40890	CYP98A3	AGI	DOWN	Matching/Mixed		Matching/Mixed	Matching/Mixed
Potri.006G033300.1.p1	1.14.-.-	CYP98A3	EC	DOWN	Matching/Mixed	Matching/Mixed	Matching/Mixed	Matching/Mixed
Potri.006G036300.1.p1	ATP-dependent AMP-binding enzyme family	AAE11	Protein family	UP	Matching/Mixed	Matching/Mixed	Matching/Mixed	Matching/Mixed
Potri.006G036300.1.p1	6.2.1.2	AAE11	EC	UP			Matching/Mixed	Matching/Mixed
Potri.006G085400.2.p1	Class-II aminoacyl-tRNA synthetase family, Type 2 subfamily	DARS	Protein family	UP	Matching/Mixed		Matching/Mixed
Potri.006G085400.2.p1	AT4G31180	DARS	AGI	UP	Matching/Mixed		Matching/Mixed
Potri.006G085400.2.p1	6.1.1.12	DARS	EC	UP	Matching/Mixed		Matching/Mixed
Potri.006G092800.1.p1	Adaptor complexes large subunit family	AP1G1	Protein family	DOWN	Matching/Mixed		Matching/Mixed
Potri.006G092800.1.p1	AT1G60070	AP1G1	AGI	DOWN	Matching/Mixed		Matching/Mixed
Potri.006G093500.1.p1	Small heat shock protein (HSP20) family	HSP18.2	Protein family	UP	Matching/Mixed	Contrasting	Matching/Mixed	Contrasting
Potri.006G205700.2.p	Ubiquitin-conjugating enzyme family	MMZ3	Protein family	DOWN	Matching/Mixed	Matching/Mixed	Matching/Mixed	Matching/Mixed
Potri.006G218600.1.p1	Flavoprotein pyridine nucleotide cytochrome reductase family	E1.6.2.2	Protein family	UP	Matching/Mixed	Contrasting	Matching/Mixed	Contrasting
Potri.006G218600.1.p1	AT5G20080	E1.6.2.2	AGI	UP	Matching/Mixed		Matching/Mixed	Contrasting
Potri.006G218600.1.p1	1.6.2.2	E1.6.2.2	EC	UP	Matching/Mixed	Contrasting	Matching/Mixed	Contrasting
Potri.006G223900.1.p1	Small heat shock protein (HSP20) family	HSP17.6II	Protein family	UP	Matching/Mixed	Contrasting	Matching/Mixed	Contrasting
Potri.006G223900.1.p1	AT5G12020	HSP17.6II	AGI	UP		Contrasting	Matching/Mixed	Contrasting
Potri.006G224500.1.p1	Peptidase M1 family	APM1	Protein family	UP			Poplar-specific	Poplar-specific
Potri.006G224500.1.p1	3.4.11.2	APM1	EC	UP			Poplar-specific	Poplar-specific
Potri.007G004100.1.p1	Class-I aminoacyl-tRNA synthetase family	TWN2	Protein family	UP	Matching/Mixed	Matching/Mixed	Matching/Mixed	Matching/Mixed
Potri.007G004100.1.p1	AT1G14610	TWN2	AGI	UP	Matching/Mixed	Contrasting	Matching/Mixed	Matching/Mixed
Potri.007G004100.1.p1	6.1.1.9	TWN2	EC	UP	Matching/Mixed	Contrasting	Matching/Mixed	Matching/Mixed
Potri.007G013400.1.p1	PpiC/parvulin rotamase family	PIN1AT	Protein family	DOWN			Matching/Mixed	Matching/Mixed
Potri.007G013400.1.p1	5.2.1.8	PIN1AT	EC	DOWN	Matching/Mixed	Matching/Mixed	Matching/Mixed	Matching/Mixed
Potri.007G036700.1.p1	AB hydrolase superfamily, Methylesterase family	MES3	Protein family	UP	Matching/Mixed		Matching/Mixed	Matching/Mixed
Potri.007G036700.1.p1	3.1.1.-	MES3	EC	UP	Matching/Mixed	Matching/Mixed	Matching/Mixed	Matching/Mixed
Potri.007G040400.1.p1	Patatin family	PLA2A	Protein family	UP	Matching/Mixed	Matching/Mixed	Matching/Mixed	Matching/Mixed
Potri.007G040400.1.p1	AT2G26560	PLA2A	AGI	UP	Matching/Mixed	Matching/Mixed	Matching/Mixed	Matching/Mixed
Potri.007G040400.1.p1	3.1.1.-	PLA2A	EC	UP	Matching/Mixed	Matching/Mixed	Matching/Mixed	Matching/Mixed
Potri.007G065600.2.p1	TRAFAC class translation factor GTPase superfamily, Classic translation factor GTPase family	LOS1	Protein family	UP			Poplar-specific	Poplar-specific
Potri.007G092500.1.p1	Annexin (TC 1.A.31.1) family	ANNAT2	Protein family	UP		Contrasting		Contrasting
Potri.007G092500.1.p1	AT5G65020	ANNAT2	AGI	UP		Contrasting		Contrasting
Potri.007G129700.1.p1	Carbohydrate kinase PfkB family	E2.7.1.4	Protein family	UP	Contrasting		Contrasting
Potri.007G129700.1.p1	2.7.1.4	E2.7.1.4	EC	UP			Contrasting
Potri.007G143800.1.p1	AT1G26320	E1.3.1.74	AGI	UP	Contrasting		Contrasting
Potri.008G002500.1.p1	Pyruvate kinase family	PK FP	Protein family	UP	Contrasting		Contrasting
Potri.008G002500.1.p1	2.7.1.40	PK FP	EC	UP	Contrasting		Contrasting
Potri.008G031700.1.p1	LDH/MDH superfamily, MDH type 2 family	MDH	Protein family	UP	Matching/Mixed	Contrasting	Matching/Mixed	Contrasting
Potri.008G031700.1.p1	AT5G58330	MDH	AGI	UP	Matching/Mixed		Matching/Mixed	Contrasting
Potri.008G031700.1.p1	1.1.1.82	MDH	EC	UP	Matching/Mixed		Matching/Mixed	Contrasting
Potri.008G034800.1.p1	Peptidase S10 family	SCPL49	Protein family	DOWN	Matching/Mixed	Contrasting	Matching/Mixed	Contrasting
Potri.008G034800.1.p1	3.4.16.-	SCPL49	EC	DOWN	Matching/Mixed	Contrasting	Matching/Mixed	Contrasting
Potri.008G054700.1.p1	Heat shock protein 70 (TC 1.A.33) family, DnaK subfamily	HSP70	Protein family	UP	Matching/Mixed	Matching/Mixed	Matching/Mixed	Matching/Mixed
Potri.008G054700.1.p1	AT3G12580	HSP70	AGI	UP		Contrasting	Matching/Mixed	Matching/Mixed
Potri.008G062300.1.p1	Small heat shock protein (HSP20) family	HSP18.2	Protein family	UP	Matching/Mixed	Contrasting	Matching/Mixed	Contrasting
Potri.008G082800.1.p1	IMPDH/GMPR family	IMPDH	Protein family	UP			Poplar-specific	Poplar-specific
Potri.008G082800.1.p1	1.1.1.205	IMPDH	EC	UP			Poplar-specific	Poplar-specific
Potri.008G106400.1.p1	Peroxidase family	DOX1	Protein family	UP	Contrasting		Contrasting
Potri.008G106400.1.p1	1.13.11.92	DOX1	EC	UP			Contrasting
Potri.008G118900.1.p1	GPI family	SIS	Protein family	UP	Matching/Mixed		Matching/Mixed
Potri.008G118900.1.p1	AT5G42740	SIS	AGI	UP	Matching/Mixed		Matching/Mixed
Potri.008G118900.1.p1	5.3.1.9	SIS	EC	UP	Matching/Mixed		Matching/Mixed
Potri.008G120000.1.p1	Glycosyl hydrolase 31 family	XYL1	Protein family	DOWN	Matching/Mixed		Matching/Mixed
Potri.008G120000.1.p1	AT1G68560	XYL1	AGI	DOWN	Matching/Mixed		Matching/Mixed
Potri.008G120000.1.p1	3.2.1.177	XYL1	EC	DOWN	Matching/Mixed		Matching/Mixed
Potri.008G129800.1.p1	Peptidase S10 family	scpl50	Protein family	UP	Matching/Mixed	Matching/Mixed	Matching/Mixed	Matching/Mixed
Potri.008G129800.1.p1	3.4.16.-	scpl50	EC	UP	Matching/Mixed	Matching/Mixed	Matching/Mixed	Matching/Mixed
Potri.008G156300.1.p1	Eukaryotic ribosomal protein eS1 family	RP-S3Ae	Protein family	UP	Contrasting		Contrasting
Potri.008G156300.1.p1	AT4G34670	RP-S3Ae	AGI	UP	Contrasting		Contrasting
Potri.008G160400.1.p1	Peptidase S9C family	AARE	Protein family	UP			Poplar-specific	Poplar-specific
Potri.008G160400.1.p1	3.4.19.1	AARE	EC	UP			Poplar-specific	Poplar-specific
Potri.008G177900.2.p1	Metallo-dependent hydrolases superfamily, Urease alpha subunit family	URE	Protein family	UP			Poplar-specific	Poplar-specific
Potri.008G177900.2.p1	3.5.1.5	URE	EC	UP			Poplar-specific	Poplar-specific
Potri.009G012400.2.p1	Glycosyl hydrolase 35 family	BGAL8	Protein family	DOWN	Matching/Mixed	Contrasting	Matching/Mixed	Contrasting
Potri.009G012400.2.p1	3.2.1.23	BGAL8	EC	DOWN	Matching/Mixed	Contrasting	Matching/Mixed	Contrasting
Potri.009G028200.1.p1	Actin-binding proteins ADF family	ADF4	Protein family	DOWN	Matching/Mixed	Contrasting	Matching/Mixed	Contrasting
Potri.009G028200.1.p1	AT5G59890	ADF4	AGI	DOWN	Matching/Mixed	Contrasting	Matching/Mixed	Contrasting
Potri.009G039200.1.p	Small heat shock protein (HSP20) family	HSP20	Protein family	UP	Matching/Mixed	Contrasting	Matching/Mixed	Contrasting
Potri.009G039200.1.p	AT2G29500	HSP20	AGI	UP		Contrasting	Matching/Mixed	Contrasting
Potri.009G044600.1.p1	UDP-glycosyltransferase family	UGT71C4	Protein family	UP	Matching/Mixed	Matching/Mixed	Matching/Mixed	Matching/Mixed
Potri.009G044600.1.p1	AT1G07250	UGT71C4	AGI	UP		Matching/Mixed	Matching/Mixed	Matching/Mixed
Potri.009G044600.1.p1	2.4.1.237; 2.4.1.91	UGT71C4	EC	UP	Contrasting	Matching/Mixed	Matching/Mixed	Matching/Mixed
Potri.009G062800.1.p1	Zinc-containing alcohol dehydrogenase family	ELI3-2	Protein family	UP	Matching/Mixed	Contrasting	Matching/Mixed	Contrasting
Potri.009G062800.1.p1	AT4G37990	ELI3-2	AGI	UP		Contrasting	Matching/Mixed	Contrasting
Potri.009G062800.1.p1	1.1.1.195	ELI3-2	EC	UP	Matching/Mixed	Contrasting	Matching/Mixed	Contrasting
Potri.009G067700.1.p1	Metallo-dependent hydrolases superfamily, Hydantoinase/dihydropyrimidinase family	PYD2	Protein family	UP	Matching/Mixed		Matching/Mixed
Potri.009G067700.1.p1	AT5G12200	PYD2	AGI	UP	Matching/Mixed		Matching/Mixed
Potri.009G067700.1.p1	3.5.2.2	PYD2	EC	UP	Matching/Mixed		Matching/Mixed
Potri.009G082100.1.p1	Class-I pyridoxal-phosphate-dependent aminotransferase family, LL-diaminopimelate aminotransferase subfamily	AGD2	Protein family	UP	Matching/Mixed		Matching/Mixed
Potri.009G082100.1.p1	AT4G33680	AGD2	AGI	UP	Matching/Mixed		Matching/Mixed
Potri.009G082100.1.p1	2.6.1.83	AGD2	EC	UP	Matching/Mixed		Matching/Mixed
Potri.009G096600.1.p1	D-isomer specific 2-hydroxyacid dehydrogenase family	EDA9	Protein family	UP	Matching/Mixed	Matching/Mixed	Matching/Mixed	Matching/Mixed
[truncated: 151 more rows]
